# Supplementary material for: Integrated analysis of mRNA and miRNA expression in HeLa cells expressing low levels of Nucleolin
Source: Sci Rep. 2017 Aug 21;7:9017. doi: 10.1038/s41598-017-09353-4 (PMC5567140; doi:10.1038/s41598-017-09353-4)
Supplement: Supplementary file 2 — Supplementary Table 1 [file 41598_2017_9353_MOESM2_ESM.xls]

## Sheet: master_mRNA_philipMerged_annota
Probe ID	Gene Symbol	Gene name	logFC	P.Value
200610_s_at	NCL	nucleolin	-3.94058	4.32775e-08
223000_s_at	F11R	F11 receptor	-2.6492	1.2563e-08
207214_at	SPINK4	serine peptidase inhibitor, Kazal type 4	-2.47526	3.94882e-08
220038_at	C8orf44-SGK3 /// SGK3	C8orf44-SGK3 readthrough /// serum/glucocorticoid regulated kinase family, member 3	-2.37677	2.7711e-09
201626_at	INSIG1	insulin induced gene 1	-2.17752	2.64451e-07
226492_at	SEMA6D	sema domain, transmembrane domain (TM), and cytoplasmic domain, (semaphorin) 6D	-2.1744	3.31136e-05
214710_s_at	CCNB1	cyclin B1	-2.07045	6.17112e-06
235343_at	VASH2	vasohibin 2	-2.04851	5.85599e-09
207181_s_at	CASP7	caspase 7, apoptosis-related cysteine peptidase	-2.04535	2.92986e-08
209218_at	SQLE	squalene epoxidase	-2.0087	2.71257e-08
208873_s_at	REEP5	receptor accessory protein 5	-1.98569	3.577e-07
226965_at	DENND6A	DENN/MADD domain containing 6A	-1.93152	1.24327e-07
205413_at	MPPED2	metallophosphoesterase domain containing 2	-1.88641	7.73569e-05
209146_at	MSMO1	methylsterol monooxygenase 1	-1.88071	5.94675e-08
203608_at	ALDH5A1	aldehyde dehydrogenase 5 family, member A1	-1.87125	5.34669e-08
229088_at	ENPP1	ectonucleotide pyrophosphatase/phosphodiesterase 1	-1.83033	1.65582e-08
229720_at	BAG1	BCL2-associated athanogene	-1.79227	6.058e-07
204547_at	RAB40B	RAB40B, member RAS oncogene family	-1.77526	1.05731e-06
229569_at	RP1-193H18.2	---	-1.76963	8.58026e-06
203780_at	MPZL2	myelin protein zero-like 2	-1.75222	2.14928e-06
208647_at	FDFT1	farnesyl-diphosphate farnesyltransferase 1	-1.69702	2.10904e-08
207761_s_at	METTL7A	methyltransferase like 7A	-1.67729	0.000735378
206561_s_at	AKR1B10	aldo-keto reductase family 1, member B10 (aldose reductase)	-1.65396	3.62641e-05
205959_at	MMP13	matrix metallopeptidase 13 (collagenase 3)	-1.64856	3.53424e-06
215274_at	SLC12A3	solute carrier family 12 (sodium/chloride transporter), member 3	-1.64156	3.21077e-06
230729_at	RP11-355B11.2	---	-1.62923	5.52203e-07
203180_at	ALDH1A3	aldehyde dehydrogenase 1 family, member A3	-1.61604	0.000482565
224997_x_at	H19 /// MIR675	H19, imprinted maternally expressed transcript (non-protein coding) /// microRNA 675	-1.57384	2.88495e-06
225239_at	MIR612 /// NEAT1	microRNA 612 /// nuclear paraspeckle assembly transcript 1 (non-protein coding)	-1.55167	0.0125225
212979_s_at	FAM115A /// LOC100294033	family with sequence similarity 115, member A /// protein FAM115A-like	-1.5448	6.89502e-07
205698_s_at	MAP2K6	mitogen-activated protein kinase kinase 6	-1.54075	0.000155026
218807_at	VAV3	vav 3 guanine nucleotide exchange factor	-1.53724	2.27395e-05
224045_x_at	LINC00470	long intergenic non-protein coding RNA 470	-1.52292	5.19725e-07
201036_s_at	HADH	hydroxyacyl-CoA dehydrogenase	-1.51872	1.53347e-06
217540_at	NXPE3	neurexophilin and PC-esterase domain family, member 3	-1.51171	7.03997e-07
204969_s_at	RDX	radixin	-1.51141	3.09426e-06
213075_at	OLFML2A	olfactomedin-like 2A	-1.50589	0.000194343
224348_s_at	HOTS	H19 Opposite Tumor Suppressor	-1.49893	1.31605e-06
213508_at	SPTSSA	serine palmitoyltransferase, small subunit A	-1.49765	3.34553e-06
224989_at	SMIM14	small integral membrane protein 14	-1.46288	0.00349032
206375_s_at	HSPB3	heat shock 27kDa protein 3	-1.46073	5.59987e-06
218888_s_at	NETO2	neuropilin (NRP) and tolloid (TLL)-like 2	-1.45866	1.95608e-07
221008_s_at	ETNPPL	ethanolamine-phosphate phospho-lyase	-1.44982	0.00119104
1555037_a_at	IDH1	isocitrate dehydrogenase 1 (NADP+), soluble	-1.44362	1.03946e-05
216048_s_at	RHOBTB3	Rho-related BTB domain containing 3	-1.43925	4.65459e-05
218303_x_at	KRCC1	lysine-rich coiled-coil 1	-1.43789	0.000201614
210046_s_at	IDH2	isocitrate dehydrogenase 2 (NADP+), mitochondrial	-1.42812	7.30039e-06
207264_at	KDELR3	KDEL (Lys-Asp-Glu-Leu) endoplasmic reticulum protein retention receptor 3	-1.41211	1.08821e-05
235299_at	SLC41A2	solute carrier family 41 (magnesium transporter), member 2	-1.40835	1.9563e-05
212830_at	MEGF9	multiple EGF-like-domains 9	-1.40688	3.39162e-06
235342_at	SPOCK3	sparc/osteonectin, cwcv and kazal-like domains proteoglycan (testican) 3	-1.40311	0.000474411
226510_at	HEATR5A	HEAT repeat containing 5A	-1.38814	1.53304e-06
222043_at	CLU	clusterin	-1.38606	1.13091e-05
225666_at	TMTC4	transmembrane and tetratricopeptide repeat containing 4	-1.37573	3.76972e-07
241017_at	RPL31 /// TBC1D8	ribosomal protein L31 /// TBC1 domain family, member 8 (with GRAM domain)	-1.36374	7.41266e-08
238723_at	ATXN3	ataxin 3	-1.36374	1.48763e-07
227020_at	YPEL2	yippee-like 2 (Drosophila)	-1.36034	1.4144e-05
213106_at	ATP8A1	ATPase, aminophospholipid transporter (APLT), class I, type 8A, member 1	-1.35706	7.66457e-06
226721_at	DPY19L4	dpy-19-like 4 (C. elegans)	-1.34942	5.74417e-06
210191_s_at	PHTF1	putative homeodomain transcription factor 1	-1.34436	3.96921e-06
221750_at	HMGCS1	3-hydroxy-3-methylglutaryl-CoA synthase 1 (soluble)	-1.33266	2.41704e-06
244050_at	PTPLAD2	protein tyrosine phosphatase-like A domain containing 2	-1.33103	3.2259e-05
1556021_at	GPR180	G protein-coupled receptor 180	-1.32958	0.000254805
1553575_at	ND6	NADH dehydrogenase, subunit 6 (complex I)	-1.31286	0.000132137
205047_s_at	ASNS	asparagine synthetase (glutamine-hydrolyzing)	-1.31281	7.5449e-06
211814_s_at	CCNE2	cyclin E2	-1.30333	8.20102e-06
207469_s_at	PIR	pirin (iron-binding nuclear protein)	-1.30207	1.12427e-06
230201_at	FXR1	fragile X mental retardation, autosomal homolog 1	-1.29898	4.12476e-05
206306_at	RYR3	ryanodine receptor 3	-1.29891	4.65956e-05
205961_s_at	PSIP1	PC4 and SFRS1 interacting protein 1	-1.29544	1.30627e-05
229125_at	KANK4	KN motif and ankyrin repeat domains 4	-1.29167	0.00375286
229332_at	HPDL	4-hydroxyphenylpyruvate dioxygenase-like	-1.28139	4.71512e-06
204019_s_at	SH3YL1	SH3 and SYLF domain containing 1	-1.27867	0.000639632
201117_s_at	CPE	carboxypeptidase E	-1.27857	6.49429e-05
201397_at	PHGDH	phosphoglycerate dehydrogenase	-1.27689	5.53559e-06
202254_at	SIPA1L1	signal-induced proliferation-associated 1 like 1	-1.27601	5.18801e-06
206068_s_at	ACADL	acyl-CoA dehydrogenase, long chain	-1.271	1.0945e-06
227959_at	ANKRD9	ankyrin repeat domain 9	-1.26634	3.71349e-06
204379_s_at	FGFR3	fibroblast growth factor receptor 3	-1.26291	4.19449e-06
224690_at	FAM210B	family with sequence similarity 210, member B	-1.26217	1.22415e-05
223168_at	RHOU	ras homolog family member U	-1.26206	0.000165639
201468_s_at	NQO1	NAD(P)H dehydrogenase, quinone 1	-1.25341	3.87049e-07
222453_at	CYBRD1	cytochrome b reductase 1	-1.24376	7.55441e-06
203116_s_at	FECH	ferrochelatase	-1.24301	3.21954e-07
212919_at	DCP2	decapping mRNA 2	-1.24229	2.6936e-05
208881_x_at	IDI1	isopentenyl-diphosphate delta isomerase 1	-1.24198	6.14226e-07
213496_at	LPPR4	lipid phosphate phosphatase-related protein type 4	-1.23697	6.2463e-06
227719_at	SMAD9	SMAD family member 9	-1.22276	1.63948e-05
219478_at	WFDC1	WAP four-disulfide core domain 1	-1.22058	0.000478235
203765_at	GCA	grancalcin, EF-hand calcium binding protein	-1.2191	0.000103094
204724_s_at	COL9A3	collagen, type IX, alpha 3	-1.21767	0.00013245
210253_at	HTATIP2	HIV-1 Tat interactive protein 2, 30kDa	-1.21085	6.6136e-06
201171_at	ATP6V0E1	ATPase, H+ transporting, lysosomal 9kDa, V0 subunit e1	-1.20906	1.71518e-05
200862_at	DHCR24	24-dehydrocholesterol reductase	-1.2061	8.23063e-07
241393_at	IPP	intracisternal A particle-promoted polypeptide	-1.19978	4.14877e-05
204324_s_at	GOLIM4	golgi integral membrane protein 4	-1.19518	2.93188e-06
236081_at	SNCA	synuclein, alpha (non A4 component of amyloid precursor)	-1.18675	1.0439e-05
212489_at	COL5A1	collagen, type V, alpha 1	-1.18336	9.25164e-07
226325_at	ADSSL1	adenylosuccinate synthase like 1	-1.18257	0.000987967
229305_at	CENPU	centromere protein U	-1.18234	0.000195159
236300_at	PDE3A	phosphodiesterase 3A, cGMP-inhibited	-1.18033	2.4754e-05
223538_at	SERF1A /// SERF1B	small EDRK-rich factor 1A (telomeric) /// small EDRK-rich factor 1B (centromeric)	-1.17887	6.96969e-07
229839_at	SCARA5	scavenger receptor class A, member 5 (putative)	-1.17416	8.362e-05
231202_at	ALDH1L2	aldehyde dehydrogenase 1 family, member L2	-1.1709	8.72581e-06
231111_at	SCYL3	SCY1-like 3 (S. cerevisiae)	-1.16319	3.3466e-06
225942_at	NLN	neurolysin (metallopeptidase M3 family)	-1.16134	8.80059e-05
217979_at	TSPAN13	tetraspanin 13	-1.14917	4.30818e-06
242093_at	SYTL5	synaptotagmin-like 5	-1.14848	9.84917e-05
213094_at	GPR126	G protein-coupled receptor 126	-1.14763	8.02955e-07
227979_at	RBM4	RNA binding motif protein 4	-1.13893	3.19118e-05
207076_s_at	ASS1	argininosuccinate synthase 1	-1.13498	0.000202519
1562921_at	EP300-AS1	EP300 antisense RNA 1	-1.13481	0.000232143
227312_at	SNTB2	syntrophin, beta 2 (dystrophin-associated protein A1, 59kDa, basic component 2)	-1.12815	2.7468e-06
1558076_at	ANKRD32	ankyrin repeat domain 32	-1.12664	5.04419e-05
219429_at	FA2H	fatty acid 2-hydroxylase	-1.12514	0.000175787
213849_s_at	PPP2R2B	protein phosphatase 2, regulatory subunit B, beta	-1.12376	4.35257e-06
205132_at	ACTC1	actin, alpha, cardiac muscle 1	-1.12347	0.000328156
235309_at	RPS15A	ribosomal protein S15a	-1.12283	4.46463e-05
230352_at	PRPS2	phosphoribosyl pyrophosphate synthetase 2	-1.12251	3.40093e-06
225095_at	SPTLC2	serine palmitoyltransferase, long chain base subunit 2	-1.11729	3.25187e-06
205830_at	CLGN	calmegin	-1.11495	1.52946e-05
227812_at	TNFRSF19	tumor necrosis factor receptor superfamily, member 19	-1.11297	0.000126898
223182_s_at	AGPAT3	1-acylglycerol-3-phosphate O-acyltransferase 3	-1.1129	2.979e-06
1557383_a_at	RP5-1092A3.4	---	-1.11245	0.000344664
207981_s_at	ESRRG	estrogen-related receptor gamma	-1.1116	6.49081e-06
230725_at	LOC101929687	uncharacterized LOC101929687	-1.1113	1.20992e-05
218404_at	SNX10	sorting nexin 10	-1.10903	5.28097e-06
212467_at	DNAJC13	DnaJ (Hsp40) homolog, subfamily C, member 13	-1.10262	4.57872e-06
203908_at	SLC4A4	solute carrier family 4 (sodium bicarbonate cotransporter), member 4	-1.10204	0.000175434
222750_s_at	SRD5A3	steroid 5 alpha-reductase 3	-1.0966	4.46418e-05
219283_at	C1GALT1C1	C1GALT1-specific chaperone 1	-1.09539	6.76128e-07
1554547_at	FAM13C	family with sequence similarity 13, member C	-1.09422	0.000399522
208644_at	PARP1	poly (ADP-ribose) polymerase 1	-1.09415	8.97437e-05
227725_at	ST6GALNAC1	ST6 (alpha-N-acetyl-neuraminyl-2,3-beta-galactosyl-1,3)-N-acetylgalactosaminide alpha-2,6-sialyltransferase 1	-1.0934	0.00118897
209343_at	EFHD1	EF-hand domain family, member D1	-1.09089	2.92529e-05
1568781_at	UROS	uroporphyrinogen III synthase	-1.08807	2.20482e-06
235931_at	METTL21A	methyltransferase like 21A	-1.08616	1.40829e-05
205535_s_at	PCDH7	protocadherin 7	-1.08574	0.00032337
229641_at	CCBE1	collagen and calcium binding EGF domains 1	-1.08524	0.000421094
1552365_at	SCIN	scinderin	-1.08342	0.000112231
226820_at	ZNF362	zinc finger protein 362	-1.07929	8.14594e-06
232370_at	LOC254057	uncharacterized LOC254057	-1.07922	9.159e-06
200648_s_at	GLUL	glutamate-ammonia ligase	-1.07917	2.51521e-06
1557236_at	APOL6	apolipoprotein L, 6	-1.07876	5.91436e-05
1554789_a_at	PDE8B	phosphodiesterase 8B	-1.07854	3.79805e-05
213964_x_at	RPARP-AS1	RPARP antisense RNA 1	-1.07736	5.5881e-05
202944_at	NAGA	N-acetylgalactosaminidase, alpha-	-1.07715	1.34052e-05
203884_s_at	RAB11FIP2	RAB11 family interacting protein 2 (class I)	-1.07616	1.92014e-05
226119_at	PCMTD1	protein-L-isoaspartate (D-aspartate) O-methyltransferase domain containing 1	-1.07268	1.60517e-05
226258_at	AMN1	antagonist of mitotic exit network 1 homolog (S. cerevisiae)	-1.06183	0.000162611
223535_at	NUDT12	nudix (nucleoside diphosphate linked moiety X)-type motif 12	-1.05899	1.5061e-05
235611_at	SREK1	splicing regulatory glutamine/lysine-rich protein 1	-1.05834	0.00023736
229513_at	STRBP	spermatid perinuclear RNA binding protein	-1.05552	1.32594e-05
219295_s_at	PCOLCE2	procollagen C-endopeptidase enhancer 2	-1.05494	4.89714e-06
226390_at	STARD4	StAR-related lipid transfer (START) domain containing 4	-1.05184	5.66318e-05
224559_at	MALAT1	metastasis associated lung adenocarcinoma transcript 1 (non-protein coding)	-1.04681	0.0734102
225377_at	RABL6	RAB, member RAS oncogene family-like 6	-1.04604	0.000100957
225579_at	PQLC3	PQ loop repeat containing 3	-1.04398	0.000234805
201280_s_at	DAB2 /// LOC101926921	Dab, mitogen-responsive phosphoprotein, homolog 2 (Drosophila) /// uncharacterized LOC101926921	-1.0438	0.000711939
244546_at	CYCS	cytochrome c, somatic	-1.04331	0.0145041
205623_at	ALDH3A1	aldehyde dehydrogenase 3 family, member A1	-1.04331	0.00354393
202730_s_at	MIR4680 /// PDCD4	microRNA 4680 /// programmed cell death 4 (neoplastic transformation inhibitor)	-1.04246	8.63687e-06
235754_at	HFE	hemochromatosis	-1.04239	3.95816e-05
210896_s_at	ASPH	aspartate beta-hydroxylase	-1.04181	7.45504e-06
235635_at	ARHGAP5	Rho GTPase activating protein 5	-1.04162	1.62773e-05
203987_at	FZD6	frizzled class receptor 6	-1.04149	2.10426e-05
224645_at	EIF4EBP2	eukaryotic translation initiation factor 4E binding protein 2	-1.04014	4.32468e-06
225716_at	BRI3BP	BRI3 binding protein	-1.03874	5.04977e-06
1555225_at	C1orf43	chromosome 1 open reading frame 43	-1.03637	2.25843e-06
201581_at	TMX4	thioredoxin-related transmembrane protein 4	-1.03127	0.000316669
212956_at	TBC1D9	TBC1 domain family, member 9 (with GRAM domain)	-1.03046	1.29374e-05
241710_at	LOC728819	hCG1645220	-1.02832	1.44759e-05
204351_at	S100P	S100 calcium binding protein P	-1.02828	9.45114e-05
213552_at	GLCE	glucuronic acid epimerase	-1.02795	0.000107265
219296_at	ZDHHC13	zinc finger, DHHC-type containing 13	-1.02781	8.98829e-06
225911_at	NPNT	nephronectin	-1.02738	0.0463068
204849_at	TCFL5	transcription factor-like 5 (basic helix-loop-helix)	-1.02591	1.16233e-06
212122_at	RHOQ	ras homolog family member Q	-1.02505	1.26275e-05
205709_s_at	CDS1	CDP-diacylglycerol synthase (phosphatidate cytidylyltransferase) 1	-1.02404	3.16223e-05
235103_at	MAN2A1	mannosidase, alpha, class 2A, member 1	-1.02359	6.83017e-05
212415_at	2017-09-06	septin 6	-1.02311	6.38355e-06
212580_at	CAST	calpastatin	-1.01865	0.000683583
1558680_s_at	PDE1A	phosphodiesterase 1A, calmodulin-dependent	-1.01769	1.44631e-05
227930_at	AGO4	argonaute RISC catalytic component 4	-1.0157	1.64553e-05
221768_at	SFPQ	splicing factor proline/glutamine-rich	-1.01415	0.00776488
1554606_at	CEP120	centrosomal protein 120kDa	-1.01335	9.58784e-05
204859_s_at	APAF1	apoptotic peptidase activating factor 1	-1.01308	7.82313e-05
223361_at	ABRACL	ABRA C-terminal like	-1.00909	4.10444e-05
242260_at	MATR3	matrin 3	-1.00869	0.0207963
1554411_at	CTNNB1	catenin (cadherin-associated protein), beta 1, 88kDa	-1.00684	1.59008e-05
207528_s_at	SLC7A11	solute carrier family 7 (anionic amino acid transporter light chain, xc- system), member 11	-1.00593	7.02505e-05
205319_at	PSCA	prostate stem cell antigen	-1.00518	3.21458e-05
201566_x_at	ID2	inhibitor of DNA binding 2, dominant negative helix-loop-helix protein	-1.00328	0.00222923
202375_at	SEC24D	SEC24 family member D	-1.00208	0.00126214
227491_at	ELOVL6	ELOVL fatty acid elongase 6	-1.00013	2.80815e-05
1557129_a_at	FAM111B	family with sequence similarity 111, member B	-0.998853	0.00657997
233068_at	CRIPT	cysteine-rich PDZ-binding protein	-0.998773	2.05741e-05
212109_at	HN1L	hematological and neurological expressed 1-like	-0.996938	2.60604e-05
202275_at	G6PD	glucose-6-phosphate dehydrogenase	-0.996697	2.20452e-05
231786_at	HOXA13	homeobox A13	-0.995538	1.59408e-05
227250_at	KREMEN1	kringle containing transmembrane protein 1	-0.99444	0.000294222
1554629_at	EPHA7	EPH receptor A7	-0.992805	0.000426556
221559_s_at	MIS12	MIS12 kinetochore complex component	-0.992011	0.000117257
228450_at	PLEKHA7	pleckstrin homology domain containing, family A member 7	-0.990255	0.000141967
228088_at	SESTD1	SEC14 and spectrin domains 1	-0.98975	0.000193213
213131_at	OLFM1	olfactomedin 1	-0.989423	0.000120031
201510_at	ELF3	E74-like factor 3 (ets domain transcription factor, epithelial-specific )	-0.988528	0.00100795
1569827_at	ATG7	autophagy related 7	-0.987868	2.04302e-05
212614_at	ARID5B	AT rich interactive domain 5B (MRF1-like)	-0.987169	1.49664e-05
204159_at	CDKN2C	cyclin-dependent kinase inhibitor 2C (p18, inhibits CDK4)	-0.986818	0.000145313
238472_at	FBXO9	F-box protein 9	-0.984966	1.89722e-05
232898_at	DAB2	Dab, mitogen-responsive phosphoprotein, homolog 2 (Drosophila)	-0.982516	0.000185903
231955_s_at	HIBADH	3-hydroxyisobutyrate dehydrogenase	-0.982101	1.27696e-05
243683_at	MORF4L2	mortality factor 4 like 2	-0.981854	0.0321963
212775_at	OBSL1	obscurin-like 1	-0.981523	0.00255296
237346_at	TGDS	TDP-glucose 4,6-dehydratase	-0.980304	0.00174232
226485_at	LOC101928274 /// VSIG10	uncharacterized LOC101928274 /// V-set and immunoglobulin domain containing 10	-0.976828	3.30918e-06
204794_at	DUSP2	dual specificity phosphatase 2	-0.974975	0.00011737
213361_at	TDRD7	tudor domain containing 7	-0.974412	7.52482e-05
212444_at	GPRC5A	G protein-coupled receptor, class C, group 5, member A	-0.97386	5.45449e-06
214992_s_at	DNASE2	deoxyribonuclease II, lysosomal	-0.973551	0.000110319
211423_s_at	SC5D	sterol-C5-desaturase	-0.973077	1.70295e-05
214033_at	ABCC6 /// ABCC6P1 /// ABCC6P2 /// LOC101930322	ATP-binding cassette, sub-family C (CFTR/MRP), member 6 /// ATP-binding cassette, sub-family C, member 6 pseudogene 1 (functional) /// ATP-binding cassette, sub-family C, member 6 pseudogene 2 /// multidrug resistance-associated protein 6-like	-0.970191	9.99141e-05
223089_at	VEZT	vezatin, adherens junctions transmembrane protein	-0.969133	0.000252869
225182_at	TMEM50B	transmembrane protein 50B	-0.968193	4.30109e-05
219702_at	PLAC1	placenta-specific 1	-0.965251	1.67059e-06
204720_s_at	DNAJC6	DnaJ (Hsp40) homolog, subfamily C, member 6	-0.964136	0.000133912
212651_at	RHOBTB1	Rho-related BTB domain containing 1	-0.963603	6.14483e-05
229285_at	RNASEL	ribonuclease L (2',5'-oligoisoadenylate synthetase-dependent)	-0.963353	0.000300667
218885_s_at	GALNT12	polypeptide N-acetylgalactosaminyltransferase 12	-0.962055	0.00187247
226891_at	XXYLT1	xyloside xylosyltransferase 1	-0.961968	1.3956e-05
201790_s_at	DHCR7	7-dehydrocholesterol reductase	-0.960849	2.15164e-05
235830_at	NT5DC1	5'-nucleotidase domain containing 1	-0.958827	1.15418e-05
227756_at	FAM81A	family with sequence similarity 81, member A	-0.958245	5.07009e-06
240172_at	ERGIC2	ERGIC and golgi 2	-0.958053	1.56825e-05
224582_s_at	NUCKS1	nuclear casein kinase and cyclin-dependent kinase substrate 1	-0.95747	5.64638e-06
205594_at	ZNF652	zinc finger protein 652	-0.956196	5.76658e-05
220264_s_at	GPR107	G protein-coupled receptor 107	-0.955816	5.89779e-05
221606_s_at	HMGN5	high mobility group nucleosome binding domain 5	-0.955499	2.95445e-05
240089_at	CTB-119C2.1	---	-0.953893	3.20923e-05
226850_at	SUMF1	sulfatase modifying factor 1	-0.953399	2.799e-05
232687_at	GPRIN3	GPRIN family member 3	-0.951214	0.0045789
220081_x_at	HSD17B7	hydroxysteroid (17-beta) dehydrogenase 7	-0.948977	0.000166439
1553666_at	CCDC34	coiled-coil domain containing 34	-0.948336	0.00252749
208776_at	PSMD11	proteasome (prosome, macropain) 26S subunit, non-ATPase, 11	-0.947331	1.74967e-05
1556284_at	PPA2	pyrophosphatase (inorganic) 2	-0.944638	0.000114051
213275_x_at	CTSB	cathepsin B	-0.942882	7.18985e-05
206140_at	LHX2	LIM homeobox 2	-0.9418	0.000275315
218953_s_at	PCYOX1L	prenylcysteine oxidase 1 like	-0.941291	3.19735e-05
235432_at	NPHP3	nephronophthisis 3 (adolescent)	-0.941169	3.14427e-05
210685_s_at	UBE4B	ubiquitination factor E4B	-0.939169	8.95835e-05
203845_at	KAT2B	K(lysine) acetyltransferase 2B	-0.936462	1.91442e-05
227048_at	LAMA1	laminin, alpha 1	-0.934829	0.00542312
228381_at	ATF7IP2	activating transcription factor 7 interacting protein 2	-0.933301	4.40777e-06
236219_at	SLC35G1	solute carrier family 35, member G1	-0.932581	0.000317016
242255_at	WDR37	WD repeat domain 37	-0.931563	0.00124644
228959_at	PDK3	pyruvate dehydrogenase kinase, isozyme 3	-0.930586	4.48679e-05
218032_at	SNN	stannin	-0.928288	0.000912537
1564911_at	SNHG4	small nucleolar RNA host gene 4 (non-protein coding)	-0.927927	6.12224e-05
213187_x_at	FTL	ferritin, light polypeptide	-0.927878	6.97123e-05
228155_at	FAM213A	family with sequence similarity 213, member A	-0.926889	2.81466e-05
242918_at	NASP /// NASP	Homo sapiens nuclear autoantigenic sperm protein (histone-binding) (NASP), transcript variant 2, mRNA. /// nuclear autoantigenic sperm protein (histone-binding)	-0.926745	0.105821
239252_at	COX7B	cytochrome c oxidase subunit VIIb	-0.925969	0.000126067
237737_at	ANKRD20A12P /// LOC101059949 /// LOC101060632 /// LOC101927345	ankyrin repeat domain 20 family, member A12, pseudogene /// ankyrin repeat domain-containing protein 20A2-like /// uncharacterized LOC101060632 /// uncharacterized LOC101927345	-0.925554	0.000910902
225031_at	CHD6	chromodomain helicase DNA binding protein 6	-0.925335	2.91897e-05
213698_at	ZMYM6 /// ZMYM6NB	zinc finger, MYM-type 6 /// ZMYM6 neighbor	-0.925219	3.40726e-05
212573_at	ENDOD1	endonuclease domain containing 1	-0.920695	0.000134769
202847_at	PCK2	phosphoenolpyruvate carboxykinase 2 (mitochondrial)	-0.919801	0.000106817
200827_at	PLOD1	procollagen-lysine, 2-oxoglutarate 5-dioxygenase 1	-0.918588	3.69062e-05
202562_s_at	C14orf1	chromosome 14 open reading frame 1	-0.917912	1.30303e-05
216234_s_at	PRKACA	protein kinase, cAMP-dependent, catalytic, alpha	-0.917535	8.51532e-06
214876_s_at	TUBGCP5	tubulin, gamma complex associated protein 5	-0.916779	3.7771e-05
211712_s_at	ANXA9	annexin A9	-0.916304	0.00145977
229498_at	MBNL3	muscleblind-like splicing regulator 3	-0.915685	1.24425e-05
217792_at	SNX5	sorting nexin 5	-0.914904	1.38478e-05
223991_s_at	GALNT2	polypeptide N-acetylgalactosaminyltransferase 2	-0.911703	3.76783e-05
204633_s_at	RPS6KA5	ribosomal protein S6 kinase, 90kDa, polypeptide 5	-0.911141	0.000406149
1558956_s_at	IFT80	intraflagellar transport 80 homolog (Chlamydomonas)	-0.909888	3.76155e-05
233167_at	SELO	selenoprotein O	-0.90946	4.93152e-06
223594_at	TMEM117	transmembrane protein 117	-0.906007	5.59995e-06
227038_at	SGMS2	sphingomyelin synthase 2	-0.905877	0.000419899
219572_at	CADPS2	Ca++-dependent secretion activator 2	-0.903793	0.000266054
204061_at	PRKX	protein kinase, X-linked	-0.901999	2.06038e-05
210580_x_at	LOC101929857 /// SLX1A-SULT1A3 /// SLX1B-SULT1A4 /// SULT1A3 /// SULT1A4	sulfotransferase 1A3/1A4-like /// SLX1A-SULT1A3 readthrough (NMD candidate) /// SLX1B-SULT1A4 readthrough (NMD candidate) /// sulfotransferase family, cytosolic, 1A, phenol-preferring, member 3 /// sulfotransferase family, cytosolic, 1A, phenol-preferring, member 4	-0.901913	0.00125988
226019_at	OMA1	OMA1 zinc metallopeptidase	-0.900661	5.74578e-05
235174_s_at	LINC01003	long intergenic non-protein coding RNA 1003	-0.900644	0.000127981
225603_s_at	TRIQK	triple QxxK/R motif containing	-0.898417	2.59543e-05
221268_s_at	SGPP1	sphingosine-1-phosphate phosphatase 1	-0.898015	5.64562e-05
225123_at	SESN3	sestrin 3	-0.89656	0.00303371
218681_s_at	SDF2L1	stromal cell-derived factor 2-like 1	-0.896559	1.3396e-05
222631_at	PI4K2B /// SEPSECS-AS1	phosphatidylinositol 4-kinase type 2 beta /// SEPSECS antisense RNA 1 (head to head)	-0.896425	9.20759e-06
202397_at	NUTF2 /// NUTF2P4	nuclear transport factor 2 /// nuclear transport factor 2 pseudogene 4	-0.894736	3.97449e-05
241024_at	C6orf147 /// KHDC1	chromosome 6 open reading frame 147 /// KH homology domain containing 1	-0.894401	0.000199509
200799_at	HSPA1A /// HSPA1B	heat shock 70kDa protein 1A /// heat shock 70kDa protein 1B	-0.894248	0.00500787
225055_at	LINC00674	long intergenic non-protein coding RNA 674	-0.894164	1.8689e-05
200800_s_at	HSPA1A /// HSPA1B /// HSPA1L	heat shock 70kDa protein 1A /// heat shock 70kDa protein 1B /// heat shock 70kDa protein 1-like	-0.893844	0.00941969
1554001_at	TRIM37	tripartite motif containing 37	-0.892422	5.3651e-05
205882_x_at	ADD3	adducin 3 (gamma)	-0.892269	6.40805e-06
204797_s_at	EML1	echinoderm microtubule associated protein like 1	-0.891622	0.000428299
203638_s_at	FGFR2	fibroblast growth factor receptor 2	-0.891026	0.0187557
211713_x_at	KIAA0101	KIAA0101	-0.890454	2.44388e-05
1559214_at	FBXO22	F-box protein 22	-0.890019	0.000532514
222286_at	SNAPC3	small nuclear RNA activating complex, polypeptide 3, 50kDa	-0.885848	0.00565719
209227_at	TUSC3	tumor suppressor candidate 3	-0.882327	8.34463e-06
238935_at	RPS27L	ribosomal protein S27-like	-0.881829	1.56189e-05
205014_at	FGFBP1	fibroblast growth factor binding protein 1	-0.881493	0.00110699
213248_at	LOC730101	uncharacterized LOC730101	-0.881309	0.00539258
228081_at	CCNG2	cyclin G2	-0.88105	0.00303836
225978_at	RIMKLB	ribosomal modification protein rimK-like family member B	-0.879884	3.42631e-05
209006_s_at	LOC101928189 /// RSRP1	uncharacterized LOC101928189 /// arginine/serine-rich protein 1	-0.879204	0.000873622
203015_s_at	SSX2IP	synovial sarcoma, X breakpoint 2 interacting protein	-0.878855	6.06892e-06
44783_s_at	HEY1	hes-related family bHLH transcription factor with YRPW motif 1	-0.87775	0.000463444
229139_at	JPH1	junctophilin 1	-0.876175	1.806e-05
1558345_a_at	LOC439911	uncharacterized LOC439911	-0.87609	8.54381e-06
227190_at	TMEM37	transmembrane protein 37	-0.875982	2.18514e-05
232366_at	KIAA0232	KIAA0232	-0.875096	3.91858e-05
223075_s_at	AIF1L	allograft inflammatory factor 1-like	-0.873095	0.000367418
205371_s_at	DBT	dihydrolipoamide branched chain transacylase E2	-0.871819	0.00190585
206718_at	LMO1	LIM domain only 1 (rhombotin 1)	-0.870701	0.00197642
235607_at	LOC101928963	uncharacterized LOC101928963	-0.870305	4.11507e-05
228765_at	GTF2IRD2	GTF2I repeat domain containing 2	-0.86959	2.00474e-05
229908_s_at	UNKL	unkempt family zinc finger-like	-0.869566	0.000461218
232946_s_at	NADSYN1	NAD synthetase 1	-0.869074	1.3468e-05
227001_at	NIPAL2	NIPA-like domain containing 2	-0.868643	8.89335e-05
243552_at	MBTD1	mbt domain containing 1	-0.868481	0.00157181
225792_at	HOOK1	hook microtubule-tethering protein 1	-0.867477	1.65913e-05
1559674_at	ZNF333	zinc finger protein 333	-0.866767	1.69379e-05
212164_at	TMEM183A /// TMEM183B	transmembrane protein 183A /// transmembrane protein 183B	-0.864777	9.5046e-06
227176_at	SLC2A13	solute carrier family 2 (facilitated glucose transporter), member 13	-0.863646	2.18293e-05
203857_s_at	MIR7110 /// PDIA5	microRNA 7110 /// protein disulfide isomerase family A, member 5	-0.863332	1.38022e-05
32042_at	ENOX2	ecto-NOX disulfide-thiol exchanger 2	-0.863198	0.000186301
242549_at	PRKD3	protein kinase D3	-0.860939	6.15765e-05
1556821_x_at	DLEU2	deleted in lymphocytic leukemia 2 (non-protein coding)	-0.860864	0.00198943
242873_at	LOC101928100	uncharacterized LOC101928100	-0.860822	0.00238014
202447_at	DECR1	2,4-dienoyl CoA reductase 1, mitochondrial	-0.860516	2.43704e-05
204556_s_at	DZIP1	DAZ interacting zinc finger protein 1	-0.860015	1.91786e-05
204264_at	CPT2	carnitine palmitoyltransferase 2	-0.858924	1.11049e-05
205198_s_at	ATP7A	ATPase, Cu++ transporting, alpha polypeptide	-0.857966	2.61418e-05
1554060_s_at	SETMAR	SET domain and mariner transposase fusion gene	-0.857727	1.0093e-05
202532_s_at	DHFR	dihydrofolate reductase	-0.856896	7.8059e-06
203058_s_at	PAPSS2	3'-phosphoadenosine 5'-phosphosulfate synthase 2	-0.856846	0.000265323
203803_at	PCYOX1	prenylcysteine oxidase 1	-0.856553	0.000341819
223164_at	CCM2	cerebral cavernous malformation 2	-0.854948	4.3397e-05
236738_at	C3orf80	chromosome 3 open reading frame 80	-0.854134	0.000107719
224963_at	SLC26A2	solute carrier family 26 (anion exchanger), member 2	-0.85385	0.00118745
241355_at	HR	hair growth associated	-0.853848	0.00231041
1558116_x_at	RECK	reversion-inducing-cysteine-rich protein with kazal motifs	-0.851303	6.04694e-05
1557062_at	ZSCAN16-AS1	ZSCAN16 antisense RNA 1	-0.850262	0.00494833
222462_s_at	BACE1	beta-site APP-cleaving enzyme 1	-0.849811	0.000234685
1558021_at	RABEPK	Rab9 effector protein with kelch motifs	-0.848266	0.0131156
212062_at	ATP9A	ATPase, class II, type 9A	-0.847957	5.67524e-05
229073_at	PRTG	protogenin	-0.847594	0.000137839
235689_at	MTFMT	mitochondrial methionyl-tRNA formyltransferase	-0.84659	2.17629e-05
230469_at	RTKN2	rhotekin 2	-0.846195	0.0193427
210825_s_at	PEBP1	phosphatidylethanolamine binding protein 1	-0.845555	1.5316e-05
201924_at	AFF1	AF4/FMR2 family, member 1	-0.845208	1.26211e-05
219750_at	TMEM144	transmembrane protein 144	-0.844734	0.000689455
219543_at	PBLD	phenazine biosynthesis-like protein domain containing	-0.844691	9.3376e-05
238463_at	LOC100506834	uncharacterized LOC100506834	-0.844398	0.00113908
228925_at	ADAM1A /// ADAM1A	ADAM metallopeptidase domain 1A, pseudogene /// ---	-0.843464	0.000366717
216504_s_at	SLC39A8	solute carrier family 39 (zinc transporter), member 8	-0.843268	4.23352e-05
202748_at	GBP2	guanylate binding protein 2, interferon-inducible	-0.842998	0.00168554
213326_at	VAMP1	vesicle-associated membrane protein 1 (synaptobrevin 1)	-0.842309	0.000180906
46142_at	LMF1	lipase maturation factor 1	-0.841657	0.00158357
209616_s_at	CES1 /// LOC100653057	carboxylesterase 1 /// liver carboxylesterase 1-like	-0.840908	6.97857e-05
242456_at	MRE11A	MRE11 meiotic recombination 11 homolog A (S. cerevisiae)	-0.840603	0.000601191
206549_at	INSL4	insulin-like 4 (placenta)	-0.840105	0.00973813
203474_at	IQGAP2	IQ motif containing GTPase activating protein 2	-0.839664	0.000645836
228956_at	UGT8	UDP glycosyltransferase 8	-0.838645	0.00211752
227628_at	GPX8	glutathione peroxidase 8 (putative)	-0.838221	2.67567e-05
223227_at	BBS2	Bardet-Biedl syndrome 2	-0.837029	2.19456e-05
1555982_at	ZFYVE16	zinc finger, FYVE domain containing 16	-0.836626	0.00106342
38241_at	BTN3A3	butyrophilin, subfamily 3, member A3	-0.835453	4.29447e-05
222403_at	MTCH2	mitochondrial carrier 2	-0.834892	7.16329e-06
223530_at	TDRKH	tudor and KH domain containing	-0.834621	4.14416e-05
204569_at	ICK	intestinal cell (MAK-like) kinase	-0.834361	0.000244992
212463_at	CD59	CD59 molecule, complement regulatory protein	-0.834073	2.64956e-05
223796_at	CNTNAP3 /// CNTNAP3B /// CNTNAP3P2	contactin associated protein-like 3 /// contactin associated protein-like 3B /// contactin associated protein-like 3 pseudogene 2	-0.833275	6.73968e-05
229453_at	PDIA3	protein disulfide isomerase family A, member 3	-0.83291	0.000316184
218432_at	FBXO3	F-box protein 3	-0.832867	3.11251e-05
227396_at	PTPRJ	protein tyrosine phosphatase, receptor type, J	-0.831532	2.2709e-05
219036_at	CEP70	centrosomal protein 70kDa	-0.831425	1.59611e-05
238127_at	GAS6-AS1	GAS6 antisense RNA 1	-0.829957	0.00121751
224937_at	PTGFRN	prostaglandin F2 receptor inhibitor	-0.829521	2.57543e-05
209082_s_at	COL18A1	collagen, type XVIII, alpha 1	-0.829505	3.40229e-05
227349_at	HELLS	helicase, lymphoid-specific	-0.829207	0.000589997
228993_s_at	BBIP1	BBSome interacting protein 1	-0.828622	8.11724e-05
1558369_at	MPHOSPH9	M-phase phosphoprotein 9	-0.827277	4.61067e-05
205185_at	SPINK5	serine peptidase inhibitor, Kazal type 5	-0.826992	0.00171548
217838_s_at	EVL	Enah/Vasp-like	-0.826932	9.66358e-06
226789_at	EMB	embigin	-0.826929	0.000145393
212271_at	MAPK1	mitogen-activated protein kinase 1	-0.826415	8.78437e-05
224436_s_at	NIPSNAP3A	nipsnap homolog 3A (C. elegans)	-0.825159	0.000259814
225528_at	IPO8	importin 8	-0.824471	0.000145613
239186_at	SERPINB9P1	serpin peptidase inhibitor, clade B (ovalbumin), member 9, pseudogene 1	-0.823902	0.000581656
218748_s_at	EXOC5	exocyst complex component 5	-0.823318	0.00508219
237515_at	TMEM56	transmembrane protein 56	-0.82315	4.03308e-05
204584_at	L1CAM	L1 cell adhesion molecule	-0.822827	0.000125162
215177_s_at	ITGA6	integrin, alpha 6	-0.822336	0.0027293
220116_at	KCNN2	potassium intermediate/small conductance calcium-activated channel, subfamily N, member 2	-0.822264	0.00933844
236600_at	SPG20	spastic paraplegia 20 (Troyer syndrome)	-0.821502	0.00121661
212530_at	NEK7	NIMA-related kinase 7	-0.820715	0.000102934
218017_s_at	HGSNAT	heparan-alpha-glucosaminide N-acetyltransferase	-0.820645	0.00046898
205821_at	KLRC4-KLRK1 /// KLRK1	KLRC4-KLRK1 readthrough /// killer cell lectin-like receptor subfamily K, member 1	-0.820643	0.00231387
238675_x_at	BTF3L4	basic transcription factor 3-like 4	-0.82046	0.000352995
240052_at	ITPR1	inositol 1,4,5-trisphosphate receptor, type 1	-0.819908	0.00263897
201810_s_at	SH3BP5	SH3-domain binding protein 5 (BTK-associated)	-0.819612	6.44639e-05
222787_s_at	TMEM106B	transmembrane protein 106B	-0.819542	0.000458979
1555392_at	BD495725	Homo sapiens testin-related protein TRG mRNA, complete cds.	-0.81927	0.00110257
212792_at	DPY19L1	dpy-19-like 1 (C. elegans)	-0.819231	5.04536e-05
204143_s_at	ENOSF1	enolase superfamily member 1	-0.81852	2.19886e-05
222941_at	USP46	ubiquitin specific peptidase 46	-0.817978	3.6965e-05
201599_at	OAT	ornithine aminotransferase	-0.817726	8.8227e-05
1555920_at	CBX3	chromobox homolog 3	-0.817444	0.00072082
213388_at	LOC100996724 /// LOC100996761 /// LOC101929792 /// LOC101930416 /// PDE4DIP	phosphodiesterase 4D interacting protein-like /// uncharacterized LOC100996761 /// uncharacterized LOC101929792 /// myomegalin-like /// phosphodiesterase 4D interacting protein	-0.815692	0.00125095
209137_s_at	USP10	ubiquitin specific peptidase 10	-0.814475	0.000298309
215012_at	ZNF451	zinc finger protein 451	-0.813535	0.00493589
205042_at	GNE	glucosamine (UDP-N-acetyl)-2-epimerase/N-acetylmannosamine kinase	-0.81344	1.63654e-05
217721_at	2017-09-07	septin 7	-0.812441	0.000526879
235023_at	VPS13C	vacuolar protein sorting 13 homolog C (S. cerevisiae)	-0.812225	0.0010526
227291_s_at	BOLA3	bolA family member 3	-0.811556	0.00086621
209476_at	TMX1	thioredoxin-related transmembrane protein 1	-0.811095	0.000821974
232136_s_at	CTTNBP2	cortactin binding protein 2	-0.810811	0.000212445
212850_s_at	LRP4	low density lipoprotein receptor-related protein 4	-0.810714	0.00144562
212690_at	DDHD2	DDHD domain containing 2	-0.810056	0.000240689
201425_at	ALDH2	aldehyde dehydrogenase 2 family (mitochondrial)	-0.809594	0.000426629
226605_at	DGKQ	diacylglycerol kinase, theta 110kDa	-0.809511	1.37312e-05
227926_s_at	NBPF20	neuroblastoma breakpoint family, member 20	-0.809305	9.75831e-05
238026_at	RPL35A	ribosomal protein L35a	-0.808771	6.38757e-05
228773_at	LOC100506100	uncharacterized LOC100506100	-0.808498	0.000172107
229554_at	LUM	lumican	-0.80792	0.000842168
200706_s_at	LITAF	lipopolysaccharide-induced TNF factor	-0.807466	0.000326331
224840_at	FKBP5	FK506 binding protein 5	-0.807037	1.24456e-05
1558487_a_at	TMED4	transmembrane emp24 protein transport domain containing 4	-0.806751	6.48862e-05
200644_at	MARCKSL1	MARCKS-like 1	-0.804986	2.02234e-05
218346_s_at	SESN1	sestrin 1	-0.804819	0.00020612
213982_s_at	RABGAP1L	RAB GTPase activating protein 1-like	-0.804634	0.000209902
1556499_s_at	COL1A1	collagen, type I, alpha 1	-0.803738	0.00133316
239587_at	TLR3	toll-like receptor 3	-0.803155	0.00137966
222824_at	NUDT5	nudix (nucleoside diphosphate linked moiety X)-type motif 5	-0.803013	1.26251e-05
226747_at	TXNDC16	thioredoxin domain containing 16	-0.802561	0.000117204
227526_at	CDON	cell adhesion associated, oncogene regulated	-0.802497	3.48341e-05
241759_at	RP11-445H22.4	---	-0.802398	4.56002e-05
244872_at	RBBP4	retinoblastoma binding protein 4	-0.802053	4.33023e-05
204340_at	TMEM187	transmembrane protein 187	-0.801183	0.000577657
224925_at	PREX1	phosphatidylinositol-3,4,5-trisphosphate-dependent Rac exchange factor 1	-0.800864	0.000283772
201612_at	ALDH9A1	aldehyde dehydrogenase 9 family, member A1	-0.800859	9.90706e-06
204224_s_at	GCH1	GTP cyclohydrolase 1	-0.800753	4.51346e-05
224492_s_at	ZNF627	zinc finger protein 627	-0.800723	0.000615239
202064_s_at	SEL1L	sel-1 suppressor of lin-12-like (C. elegans)	-0.799337	0.000151742
212731_at	ANKRD46	ankyrin repeat domain 46	-0.798906	7.83751e-05
213263_s_at	PCBP2	poly(rC) binding protein 2	-0.798433	3.76545e-05
200715_x_at	RPL13A /// SNORD32A /// SNORD33 /// SNORD34 /// SNORD35A	ribosomal protein L13a /// small nucleolar RNA, C/D box 32A /// small nucleolar RNA, C/D box 33 /// small nucleolar RNA, C/D box 34 /// small nucleolar RNA, C/D box 35A	-0.798423	3.35386e-05
1556088_at	RPAIN	RPA interacting protein	-0.797757	0.0149159
242656_at	GTF2H1	general transcription factor IIH, polypeptide 1, 62kDa	-0.796473	0.000467831
229500_at	SLC30A9	solute carrier family 30 (zinc transporter), member 9	-0.796125	0.00156365
229666_s_at	CSTF3	cleavage stimulation factor, 3' pre-RNA, subunit 3, 77kDa	-0.796104	0.000124497
216109_at	MED13L	mediator complex subunit 13-like	-0.795803	6.5689e-05
214246_x_at	MINK1	misshapen-like kinase 1	-0.795457	1.05505e-05
228724_at	TTLL7	tubulin tyrosine ligase-like family, member 7	-0.795034	0.00523106
221740_x_at	DQ597730 /// LRRC37A2	Homo sapiens cDNA FLJ38031 fis, clone CTONG2013348. /// leucine rich repeat containing 37, member A2	-0.79476	0.000794038
225726_s_at	PLEKHH1	pleckstrin homology domain containing, family H (with MyTH4 domain) member 1	-0.793706	0.0119808
235793_at	TPGS2	tubulin polyglutamylase complex subunit 2	-0.793334	0.000214245
228479_at	SOAT1	sterol O-acyltransferase 1	-0.793161	0.000336714
235224_s_at	CAND1	cullin-associated and neddylation-dissociated 1	-0.792542	0.000361453
225078_at	EMP2	epithelial membrane protein 2	-0.792449	0.00121393
229455_at	AC083843.1	---	-0.792176	0.00302279
207996_s_at	LDLRAD4	low density lipoprotein receptor class A domain containing 4	-0.79197	0.00802061
226868_at	GXYLT1	glucoside xylosyltransferase 1	-0.791729	0.00282567
218477_at	TMEM14A	transmembrane protein 14A	-0.791298	7.27167e-05
1560477_a_at	SAMD11	sterile alpha motif domain containing 11	-0.790148	0.00155918
233555_s_at	SULF2	sulfatase 2	-0.788727	4.42489e-05
227480_at	SUSD2	sushi domain containing 2	-0.787253	3.46402e-05
228256_s_at	EPB41L4A	erythrocyte membrane protein band 4.1 like 4A	-0.786334	0.0168557
227223_at	RBM39	RNA binding motif protein 39	-0.784302	0.0068422
1556306_at	AF520793	Homo sapiens chromosome 7 unknown mRNA.	-0.783598	0.0014744
208840_s_at	G3BP2	GTPase activating protein (SH3 domain) binding protein 2	-0.782309	2.39008e-05
226759_at	IKZF4	IKAROS family zinc finger 4 (Eos)	-0.78226	2.29677e-05
229588_at	DNAJC10	DnaJ (Hsp40) homolog, subfamily C, member 10	-0.78177	1.57594e-05
200821_at	LAMP2	lysosomal-associated membrane protein 2	-0.7815	4.50085e-05
224516_s_at	CXXC5	CXXC finger protein 5	-0.780314	2.26068e-05
204044_at	QPRT	quinolinate phosphoribosyltransferase	-0.780277	0.00771149
212959_s_at	GNPTAB	N-acetylglucosamine-1-phosphate transferase, alpha and beta subunits	-0.78008	0.000219587
212274_at	LPIN1	lipin 1	-0.780015	0.000469877
222805_at	MANEA	mannosidase, endo-alpha	-0.779907	8.14534e-05
211444_at	RP11-649A18.7	---	-0.77941	7.37038e-05
229019_at	ZNF385B	zinc finger protein 385B	-0.779049	0.000264557
231325_at	UNC5D	unc-5 homolog D (C. elegans)	-0.778705	0.000307258
236241_at	MED31	mediator complex subunit 31	-0.778497	0.00205566
201221_s_at	SNRNP70	small nuclear ribonucleoprotein 70kDa (U1)	-0.777549	2.49429e-05
241801_at	PGAP1	post-GPI attachment to proteins 1	-0.77751	0.00160451
202234_s_at	SLC16A1	solute carrier family 16 (monocarboxylate transporter), member 1	-0.776874	3.6787e-05
1555446_s_at	TRAPPC10	trafficking protein particle complex 10	-0.775966	0.00020096
222437_s_at	CHMP3 /// RNF103-CHMP3	charged multivesicular body protein 3 /// RNF103-CHMP3 readthrough	-0.775894	1.46867e-05
228329_at	DAB1	Dab, reelin signal transducer, homolog 1 (Drosophila)	-0.775613	0.00441251
209505_at	NR2F1	nuclear receptor subfamily 2, group F, member 1	-0.775384	0.000157363
225361_x_at	FAM122B	family with sequence similarity 122B	-0.774865	0.000275929
208796_s_at	CCNG1	cyclin G1	-0.773289	3.04548e-05
229454_at	BCLAF1	BCL2-associated transcription factor 1	-0.772643	6.90277e-05
222026_at	RBM3	RNA binding motif (RNP1, RRM) protein 3	-0.77251	0.000354346
204537_s_at	GABRE /// MIR224 /// MIR452	gamma-aminobutyric acid (GABA) A receptor, epsilon /// microRNA 224 /// microRNA 452	-0.772074	0.0241134
202575_at	CRABP2	cellular retinoic acid binding protein 2	-0.771182	0.00349963
230100_x_at	PAK1	p21 protein (Cdc42/Rac)-activated kinase 1	-0.770653	0.000381968
219284_at	HSPBAP1	HSPB (heat shock 27kDa) associated protein 1	-0.769424	0.00021622
203453_at	SCNN1A	sodium channel, non-voltage-gated 1 alpha subunit	-0.769253	0.0036154
225355_at	NEURL1B	neuralized E3 ubiquitin protein ligase 1B	-0.769157	0.000657343
205750_at	BPHL	biphenyl hydrolase-like (serine hydrolase)	-0.768522	0.000170857
219529_at	CLIC3	chloride intracellular channel 3	-0.768	0.000711562
219956_at	GALNT6	polypeptide N-acetylgalactosaminyltransferase 6	-0.766776	5.71328e-05
226267_at	JDP2	Jun dimerization protein 2	-0.765944	0.000327555
217122_s_at	SLC35E2 /// SLC35E2B	solute carrier family 35, member E2 /// solute carrier family 35, member E2B	-0.765895	0.000113971
203413_at	NELL2	NEL-like 2 (chicken)	-0.765837	0.000630462
219901_at	FGD6	FYVE, RhoGEF and PH domain containing 6	-0.765033	0.000561045
243999_at	SLFN5	schlafen family member 5	-0.764971	0.000723369
204058_at	ME1	malic enzyme 1, NADP(+)-dependent, cytosolic	-0.764591	0.000195428
233825_s_at	CD99L2	CD99 molecule-like 2	-0.761643	0.000207475
227197_at	ARHGEF26	Rho guanine nucleotide exchange factor (GEF) 26	-0.761373	0.000213798
208216_at	DLX4	distal-less homeobox 4	-0.760946	0.000338474
227139_s_at	HPS3	Hermansky-Pudlak syndrome 3	-0.760768	1.88694e-05
243531_at	ORAOV1	oral cancer overexpressed 1	-0.76048	0.000181588
202742_s_at	PRKACB	protein kinase, cAMP-dependent, catalytic, beta	-0.760478	4.78462e-05
206024_at	HPD	4-hydroxyphenylpyruvate dioxygenase	-0.759255	0.000120051
226020_s_at	DAB1 /// OMA1	Dab, reelin signal transducer, homolog 1 (Drosophila) /// OMA1 zinc metallopeptidase	-0.758956	1.78086e-05
237706_at	STXBP4	syntaxin binding protein 4	-0.758333	6.83802e-05
213624_at	SMPDL3A	sphingomyelin phosphodiesterase, acid-like 3A	-0.757908	0.000111693
207431_s_at	DEGS1	delta(4)-desaturase, sphingolipid 1	-0.757761	0.000243317
209124_at	MYD88	myeloid differentiation primary response 88	-0.756883	2.18636e-05
211737_x_at	PTN	pleiotrophin	-0.756448	0.000406141
202558_s_at	HSPA13	heat shock protein 70kDa family, member 13	-0.756374	0.000276354
229970_at	KBTBD7	kelch repeat and BTB (POZ) domain containing 7	-0.756222	0.00388872
212675_s_at	CEP68	centrosomal protein 68kDa	-0.755501	4.9802e-05
210544_s_at	ALDH3A2	aldehyde dehydrogenase 3 family, member A2	-0.755437	0.000408037
223497_at	FAM135A	family with sequence similarity 135, member A	-0.754784	8.89336e-05
220780_at	PLA2G3	phospholipase A2, group III	-0.754743	0.000312518
228580_at	HTRA3	HtrA serine peptidase 3	-0.752034	0.000144538
226687_at	PRPF40A	PRP40 pre-mRNA processing factor 40 homolog A (S. cerevisiae)	-0.751309	0.00033093
212547_at	BRD3	bromodomain containing 3	-0.748604	0.000310889
204855_at	SERPINB5	serpin peptidase inhibitor, clade B (ovalbumin), member 5	-0.748576	0.000142267
201427_s_at	SEPP1	selenoprotein P, plasma, 1	-0.748143	0.00201324
1568849_at	LINC00165	long intergenic non-protein coding RNA 165	-0.747512	0.000197837
204060_s_at	PRKX /// PRKY	protein kinase, X-linked /// protein kinase, Y-linked, pseudogene	-0.746535	7.69514e-05
225225_at	OIP5-AS1	OIP5 antisense RNA 1	-0.746069	0.000257991
202790_at	CLDN7	claudin 7	-0.746046	0.00158521
239999_at	LINC00478	long intergenic non-protein coding RNA 478	-0.745907	0.000297538
231851_at	RAVER2	ribonucleoprotein, PTB-binding 2	-0.745826	0.0033351
200673_at	LAPTM4A	lysosomal protein transmembrane 4 alpha	-0.745477	8.07937e-05
230147_at	F2RL2	coagulation factor II (thrombin) receptor-like 2	-0.745351	0.00113571
241755_at	UQCRC2	ubiquinol-cytochrome c reductase core protein II	-0.745339	0.00616222
226402_at	CYP2U1	cytochrome P450, family 2, subfamily U, polypeptide 1	-0.74501	0.00966035
218265_at	SECISBP2	SECIS binding protein 2	-0.74425	0.000124799
218326_s_at	LGR4	leucine-rich repeat containing G protein-coupled receptor 4	-0.743772	0.0010619
230737_s_at	LOC102724316 /// PTCHD3P1	uncharacterized LOC102724316 /// patched domain containing 3 pseudogene 1	-0.743453	0.00134284
232007_at	AGPAT5	1-acylglycerol-3-phosphate O-acyltransferase 5	-0.742816	5.55343e-05
236698_at	DYNC1I2	dynein, cytoplasmic 1, intermediate chain 2	-0.741668	0.000474108
203989_x_at	F2R	coagulation factor II (thrombin) receptor	-0.741442	0.00859908
223320_s_at	ABCB10	ATP-binding cassette, sub-family B (MDR/TAP), member 10	-0.740957	0.000502944
225912_at	TP53INP1	tumor protein p53 inducible nuclear protein 1	-0.740717	0.00570543
224046_s_at	PDE7A	phosphodiesterase 7A	-0.738753	0.000610638
201349_at	SLC9A3R1	solute carrier family 9, subfamily A (NHE3, cation proton antiporter 3), member 3 regulator 1	-0.738228	2.6373e-05
219106_s_at	KLHL41	kelch-like family member 41	-0.737573	0.00267084
219628_at	ZMAT3	zinc finger, matrin-type 3	-0.737536	4.34557e-05
51192_at	SSH3	slingshot protein phosphatase 3	-0.737511	0.000183922
214306_at	OPA1	optic atrophy 1 (autosomal dominant)	-0.737342	0.000107307
37966_at	PARVB	parvin, beta	-0.736905	0.000627015
1554690_a_at	TACC1	transforming, acidic coiled-coil containing protein 1	-0.736853	0.00302619
200831_s_at	SCD	stearoyl-CoA desaturase (delta-9-desaturase)	-0.736495	0.00199549
1554152_a_at	OGDH	oxoglutarate (alpha-ketoglutarate) dehydrogenase (lipoamide)	-0.735516	0.000149913
226877_at	RPL32P3	ribosomal protein L32 pseudogene 3	-0.735284	0.00942708
227543_at	RNASEH2C	ribonuclease H2, subunit C	-0.735267	7.83348e-05
1555385_at	B4GALNT1	beta-1,4-N-acetyl-galactosaminyl transferase 1	-0.734634	0.000254891
224755_at	TM9SF3	transmembrane 9 superfamily member 3	-0.734315	2.8438e-05
228488_at	TBC1D16	TBC1 domain family, member 16	-0.73372	2.84326e-05
224836_at	TP53INP2	tumor protein p53 inducible nuclear protein 2	-0.732954	0.00029762
219929_s_at	ZFYVE21	zinc finger, FYVE domain containing 21	-0.732861	0.000273434
1556643_at	LOC100507535	uncharacterized LOC100507535	-0.731813	9.69431e-05
211729_x_at	BLVRA	biliverdin reductase A	-0.731767	0.000235367
200762_at	DPYSL2	dihydropyrimidinase-like 2	-0.731094	7.62478e-05
217853_at	TNS3	tensin 3	-0.730632	0.000659066
1558692_at	C1orf85	chromosome 1 open reading frame 85	-0.730544	0.000191945
219232_s_at	EGLN3	egl-9 family hypoxia-inducible factor 3	-0.730437	0.000122444
225902_at	PPIG	peptidylprolyl isomerase G (cyclophilin G)	-0.728401	6.67157e-05
230886_at	RP11-182L21.5	---	-0.72822	0.00186689
226050_at	TMCO3	transmembrane and coiled-coil domains 3	-0.727179	0.000406903
242470_at	EID2B	EP300 interacting inhibitor of differentiation 2B	-0.726585	5.16651e-05
202708_s_at	HIST2H2BE	histone cluster 2, H2be	-0.726149	0.000352754
231995_at	CAAP1	caspase activity and apoptosis inhibitor 1	-0.725987	0.000707063
204517_at	PPIC	peptidylprolyl isomerase C (cyclophilin C)	-0.724963	9.42065e-05
1557174_a_at	IRAK1BP1	interleukin-1 receptor-associated kinase 1 binding protein 1	-0.724744	0.000174091
243023_at	RP11-127B20.2	---	-0.723936	0.000127539
224380_s_at	TAF7L	TAF7-like RNA polymerase II, TATA box binding protein (TBP)-associated factor, 50kDa	-0.723529	0.00255766
1554717_a_at	PDE4D	phosphodiesterase 4D, cAMP-specific	-0.722966	0.00600732
207163_s_at	AKT1	v-akt murine thymoma viral oncogene homolog 1	-0.722791	5.92091e-05
227727_at	MRGPRF	MAS-related GPR, member F	-0.722463	0.000195913
1556277_a_at	PAPD4	PAP associated domain containing 4	-0.722454	0.00220104
1554453_at	HNRNPLL	heterogeneous nuclear ribonucleoprotein L-like	-0.722195	0.000831151
213875_x_at	C6orf62	chromosome 6 open reading frame 62	-0.721829	2.60729e-05
237208_at	WDR61	WD repeat domain 61	-0.721745	0.00205177
204362_at	SKAP2	src kinase associated phosphoprotein 2	-0.721136	7.39723e-05
225906_at	GATSL2	GATS protein-like 2	-0.720095	0.000890209
231810_at	BRI3BP /// THRIL	BRI3 binding protein /// TNF and HNRNPL related immunoregulatory long non-coding RNA	-0.720032	2.97422e-05
227943_at	RP11-196G18.24	---	-0.719223	0.00260791
210260_s_at	TNFAIP8	tumor necrosis factor, alpha-induced protein 8	-0.71894	0.00104795
215023_s_at	PEX1	peroxisomal biogenesis factor 1	-0.718616	0.000173792
235536_at	SNORD89	small nucleolar RNA, C/D box 89	-0.71808	0.000220633
235349_at	RMDN2	regulator of microtubule dynamics 2	-0.718065	0.000613004
219304_s_at	PDGFD	platelet derived growth factor D	-0.718001	0.000974554
204484_at	PIK3C2B	phosphatidylinositol-4-phosphate 3-kinase, catalytic subunit type 2 beta	-0.716308	0.0058322
242317_at	HIGD1A	HIG1 hypoxia inducible domain family, member 1A	-0.715209	0.00293255
214895_s_at	ADAM10	ADAM metallopeptidase domain 10	-0.714993	0.00120472
225108_at	AGPS	alkylglycerone phosphate synthase	-0.714207	0.000139537
213040_s_at	NPTXR	neuronal pentraxin receptor	-0.714036	0.00970978
242554_at	TPCN2	two pore segment channel 2	-0.713905	0.000130373
222881_at	HPSE	heparanase	-0.713727	0.000117992
209333_at	ULK1	unc-51 like autophagy activating kinase 1	-0.713587	0.00172257
227946_at	OSBPL7	oxysterol binding protein-like 7	-0.71332	0.00108919
209864_at	FRAT2	frequently rearranged in advanced T-cell lymphomas 2	-0.713276	4.89215e-05
232069_at	KIF26A	kinesin family member 26A	-0.712441	5.4841e-05
201650_at	KRT19	keratin 19	-0.712437	0.230292
212737_at	GM2A	GM2 ganglioside activator	-0.712193	0.000845322
204527_at	MYO5A	myosin VA (heavy chain 12, myoxin)	-0.711655	0.00593611
228023_x_at	ACTG1P4 /// AMY2B /// RNPC3	actin, gamma 1 pseudogene 4 /// amylase, alpha 2B (pancreatic) /// RNA-binding region (RNP1, RRM) containing 3	-0.711438	0.00534916
230774_at	PTGR2	prostaglandin reductase 2	-0.711301	0.003777
225897_at	MARCKS	myristoylated alanine-rich protein kinase C substrate	-0.710807	3.78324e-05
226771_at	ATP8B2	ATPase, aminophospholipid transporter, class I, type 8B, member 2	-0.710731	0.000338206
227759_at	PCSK9	proprotein convertase subtilisin/kexin type 9	-0.710275	0.000845272
204457_s_at	GAS1	growth arrest-specific 1	-0.709556	0.00286234
208931_s_at	ILF3	interleukin enhancer binding factor 3, 90kDa	-0.70952	6.99695e-05
205792_at	WISP2	WNT1 inducible signaling pathway protein 2	-0.709518	0.00887965
226419_s_at	SRSF1	serine/arginine-rich splicing factor 1	-0.709411	0.0423466
212314_at	SEL1L3	sel-1 suppressor of lin-12-like 3 (C. elegans)	-0.708941	0.000331084
215599_at	GUSBP3 /// GUSBP9	glucuronidase, beta pseudogene 3 /// glucuronidase, beta pseudogene 9	-0.708884	0.0303237
1552766_at	HS6ST2	heparan sulfate 6-O-sulfotransferase 2	-0.707945	0.00907027
242321_at	PTPN14	protein tyrosine phosphatase, non-receptor type 14	-0.707239	0.00354001
223840_s_at	SPATA9	spermatogenesis associated 9	-0.707015	0.00437657
222436_s_at	CHMP3 /// RNF103 /// RNF103-CHMP3	charged multivesicular body protein 3 /// ring finger protein 103 /// RNF103-CHMP3 readthrough	-0.706408	6.01836e-05
228709_at	TPR	translocated promoter region, nuclear basket protein	-0.706058	0.00474733
226697_at	FAM114A1	family with sequence similarity 114, member A1	-0.705887	0.000237853
33767_at	NEFH	neurofilament, heavy polypeptide	-0.705385	0.286923
229114_at	GAB1	GRB2-associated binding protein 1	-0.70501	0.0144346
222853_at	FLRT3	fibronectin leucine rich transmembrane protein 3	-0.704931	0.000470928
227379_at	MBOAT1	membrane bound O-acyltransferase domain containing 1	-0.704466	0.00013315
212623_at	TMEM41B	transmembrane protein 41B	-0.704201	3.94859e-05
218181_s_at	MAP4K4	mitogen-activated protein kinase kinase kinase kinase 4	-0.703969	0.000433997
212000_at	SUGP2	SURP and G patch domain containing 2	-0.703801	0.00121777
209412_at	LOC102724200 /// TRAPPC10	trafficking protein particle complex subunit 10-like /// trafficking protein particle complex 10	-0.703433	0.000777228
228259_s_at	EPB41L4A-AS1	EPB41L4A antisense RNA 1	-0.703284	0.0142763
227155_at	LMO4	LIM domain only 4	-0.701688	0.00181697
218090_s_at	WDR11	WD repeat domain 11	-0.701661	0.00190006
221935_s_at	EOGT	EGF domain-specific O-linked N-acetylglucosamine (GlcNAc) transferase	-0.701368	0.0123768
232020_at	SMURF2	SMAD specific E3 ubiquitin protein ligase 2	-0.701234	0.00458648
231954_at	DKFZP434I0714 /// MIR4453	uncharacterized protein DKFZP434I0714 /// microRNA 4453	-0.701016	7.54798e-05
231489_x_at	CREG2	cellular repressor of E1A-stimulated genes 2	-0.700603	0.0079985
224951_at	CERS5	ceramide synthase 5	-0.700017	0.000135724
201299_s_at	MOB1A	MOB kinase activator 1A	-0.699829	0.00356951
200699_at	KDELR2	KDEL (Lys-Asp-Glu-Leu) endoplasmic reticulum protein retention receptor 2	-0.699538	3.72902e-05
1556950_s_at	SERPINB6	serpin peptidase inhibitor, clade B (ovalbumin), member 6	-0.699282	0.000164901
236488_s_at	CTD-3092A11.2	---	-0.697382	0.000405641
209655_s_at	TMEM47	transmembrane protein 47	-0.697198	0.00269164
218652_s_at	PIGG	phosphatidylinositol glycan anchor biosynthesis, class G	-0.696596	6.85714e-05
206061_s_at	DICER1	dicer 1, ribonuclease type III	-0.69612	0.00176437
200973_s_at	TSPAN3	tetraspanin 3	-0.695356	0.000126306
225051_at	EPB41	erythrocyte membrane protein band 4.1	-0.695231	3.55882e-05
219525_at	SLC47A1	solute carrier family 47 (multidrug and toxin extrusion), member 1	-0.69514	2.96069e-05
208760_at	UBE2I	ubiquitin-conjugating enzyme E2I	-0.694305	5.66755e-05
200655_s_at	CALM1 /// CALM2 /// CALM3	calmodulin 1 (phosphorylase kinase, delta) /// calmodulin 2 (phosphorylase kinase, delta) /// calmodulin 3 (phosphorylase kinase, delta)	-0.694194	3.10153e-05
1568822_at	MTG2	mitochondrial ribosome-associated GTPase 2	-0.693569	0.000614326
221044_s_at	TRIM34 /// TRIM6-TRIM34	tripartite motif containing 34 /// TRIM6-TRIM34 readthrough	-0.692812	0.000513953
239108_at	FAR2	fatty acyl CoA reductase 2	-0.69279	0.00100099
235256_s_at	GALM	galactose mutarotase (aldose 1-epimerase)	-0.692771	0.000111307
228173_at	GNAS	GNAS complex locus	-0.6921	0.000660081
218115_at	ASF1B	anti-silencing function 1B histone chaperone	-0.691383	3.99939e-05
214838_at	SFT2D2	SFT2 domain containing 2	-0.690691	0.000107022
219736_at	TRIM36	tripartite motif containing 36	-0.690677	0.00281251
203962_s_at	NEBL	nebulette	-0.690516	0.0113737
228120_at	AGO1	argonaute RISC catalytic component 1	-0.690412	0.000456653
230448_at	SLC38A10	solute carrier family 38, member 10	-0.689585	0.000417709
219562_at	RAB26	RAB26, member RAS oncogene family	-0.689533	0.0361647
227620_at	SLC44A1	solute carrier family 44 (choline transporter), member 1	-0.689327	0.000844596
225534_at	SMIM19	small integral membrane protein 19	-0.689273	4.19171e-05
235675_at	DHFRL1	dihydrofolate reductase-like 1	-0.689107	0.00196277
223874_at	ACTR3C	ARP3 actin-related protein 3 homolog C (yeast)	-0.688877	0.000298674
222986_s_at	SHISA5	shisa family member 5	-0.688484	0.000407
200923_at	LGALS3BP	lectin, galactoside-binding, soluble, 3 binding protein	-0.688178	2.90994e-05
238574_at	SLC25A51	solute carrier family 25, member 51	-0.687522	0.000197346
229078_s_at	GPALPP1	GPALPP motifs containing 1	-0.686738	0.000153293
201202_at	PCNA	proliferating cell nuclear antigen	-0.686698	2.25821e-05
204703_at	IFT88	intraflagellar transport 88 homolog (Chlamydomonas)	-0.686449	0.00720938
1556123_a_at	RAB11B-AS1	RAB11B antisense RNA 1	-0.686392	0.00805998
1554449_at	MIER3	mesoderm induction early response 1, family member 3	-0.686206	0.0159553
209575_at	IL10RB	interleukin 10 receptor, beta	-0.68516	7.31918e-05
203543_s_at	KLF9	Kruppel-like factor 9	-0.684041	0.0270497
1554742_at	PMS1	PMS1 postmeiotic segregation increased 1 (S. cerevisiae)	-0.683723	0.00440706
225046_at	LOC102724441 /// LOC102724951 /// LOC389831	uncharacterized LOC102724441 /// uncharacterized LOC102724951 /// uncharacterized LOC389831	-0.682457	0.000541275
202308_at	SREBF1	sterol regulatory element binding transcription factor 1	-0.68238	0.071285
209425_at	AMACR /// C1QTNF3-AMACR	alpha-methylacyl-CoA racemase /// C1QTNF3-AMACR readthrough (NMD candidate)	-0.682313	0.000450611
220643_s_at	FAIM	Fas apoptotic inhibitory molecule	-0.680151	6.43447e-05
216607_s_at	CYP51A1 /// LRRD1	cytochrome P450, family 51, subfamily A, polypeptide 1 /// leucine-rich repeats and death domain containing 1	-0.679944	3.69116e-05
204201_s_at	PTPN13	protein tyrosine phosphatase, non-receptor type 13 (APO-1/CD95 (Fas)-associated phosphatase)	-0.679871	0.000110016
230465_at	HS2ST1	heparan sulfate 2-O-sulfotransferase 1	-0.679861	0.016952
201118_at	PGD	phosphogluconate dehydrogenase	-0.67975	0.000116994
228380_at	SENP2	SUMO1/sentrin/SMT3 specific peptidase 2	-0.67969	0.00148447
236535_at	SMC6	structural maintenance of chromosomes 6	-0.67913	0.00204529
230256_at	RUSC1-AS1	RUSC1 antisense RNA 1	-0.678244	0.027341
227193_at	SLC30A4	solute carrier family 30 (zinc transporter), member 4	-0.678133	0.000167214
209773_s_at	RRM2	ribonucleotide reductase M2	-0.677012	0.00012632
1556127_at	DIP2A	DIP2 disco-interacting protein 2 homolog A (Drosophila)	-0.67687	0.00165721
1557113_at	LOC283588	uncharacterized LOC283588	-0.676678	0.029018
235566_at	TMF1	TATA element modulatory factor 1	-0.676456	0.000651412
209109_s_at	TSPAN6	tetraspanin 6	-0.676227	0.000275128
214913_at	ADAMTS3	ADAM metallopeptidase with thrombospondin type 1 motif, 3	-0.675786	0.000476953
229905_at	RAP1GDS1	RAP1, GTP-GDP dissociation stimulator 1	-0.67578	0.000341554
204573_at	CROT	carnitine O-octanoyltransferase	-0.675399	0.000618561
235217_at	LINC01004	long intergenic non-protein coding RNA 1004	-0.674853	0.00695927
226152_at	TTC7B	tetratricopeptide repeat domain 7B	-0.674534	0.00539655
217555_at	SMC1A	structural maintenance of chromosomes 1A	-0.674099	0.000660743
221986_s_at	KLHL24	kelch-like family member 24	-0.67383	0.0128627
225567_at	AL832909 /// LINC00984	Homo sapiens cDNA FLJ41776 fis, clone IMR322013053. /// long intergenic non-protein coding RNA 984	-0.673415	5.42151e-05
232902_s_at	RARS2	arginyl-tRNA synthetase 2, mitochondrial	-0.67324	0.000141998
211922_s_at	CAT	catalase	-0.673171	0.000132417
211071_s_at	MLLT11	myeloid/lymphoid or mixed-lineage leukemia (trithorax homolog, Drosophila); translocated to, 11	-0.672954	0.000159937
1552622_s_at	LOC441259 /// POLR2J /// POLR2J2 /// POLR2J3 /// UPK3BL	postmeiotic segregation increased 2 pseudogene /// polymerase (RNA) II (DNA directed) polypeptide J, 13.3kDa /// polymerase (RNA) II (DNA directed) polypeptide J2 /// polymerase (RNA) II (DNA directed) polypeptide J3 /// uroplakin 3B-like	-0.672794	0.028984
219924_s_at	ZMYM6	zinc finger, MYM-type 6	-0.672498	0.000716288
226726_at	MBOAT2	membrane bound O-acyltransferase domain containing 2	-0.67216	0.00163329
228603_at	ACTR3	ARP3 actin-related protein 3 homolog (yeast)	-0.671906	0.000200712
229850_at	KDSR	3-ketodihydrosphingosine reductase	-0.671585	0.00238239
1552621_at	POLR2J /// POLR2J2 /// POLR2J3 /// UPK3BL	polymerase (RNA) II (DNA directed) polypeptide J, 13.3kDa /// polymerase (RNA) II (DNA directed) polypeptide J2 /// polymerase (RNA) II (DNA directed) polypeptide J3 /// uroplakin 3B-like	-0.671342	0.0090914
212730_at	SYNM	synemin, intermediate filament protein	-0.671095	0.000399538
205380_at	PDZK1	PDZ domain containing 1	-0.670608	0.000857453
235981_at	C8orf22	chromosome 8 open reading frame 22	-0.670544	0.0161771
207122_x_at	SULT1A2	sulfotransferase family, cytosolic, 1A, phenol-preferring, member 2	-0.669489	0.00121687
229297_at	GPATCH2L	G patch domain containing 2-like	-0.668742	0.00624889
216450_x_at	HSP90B1	heat shock protein 90kDa beta (Grp94), member 1	-0.668661	0.00022392
219549_s_at	RTN3	reticulon 3	-0.668131	4.49714e-05
215123_at	LOC101929910 /// LOC613037 /// NPIPA5 /// NPIPB3 /// NPIPB4 /// NPIPB5	nuclear pore complex-interacting protein family member B4-like /// nuclear pore complex interacting protein pseudogene /// nuclear pore complex interacting protein family, member A5 /// nuclear pore complex interacting protein family, member B3 /// nuclear pore complex interacting protein family, member B4 /// nuclear pore complex interacting protein family, member B5	-0.667412	0.0083044
238977_at	MCM6	minichromosome maintenance complex component 6	-0.666295	0.000857604
223492_s_at	LRRFIP1	leucine rich repeat (in FLII) interacting protein 1	-0.666058	0.000518381
229573_at	USP9X	ubiquitin specific peptidase 9, X-linked	-0.665798	0.00221422
243751_at	CHD2	chromodomain helicase DNA binding protein 2	-0.665601	0.000175516
211538_s_at	HSPA2	heat shock 70kDa protein 2	-0.665599	0.0031674
223136_at	AIG1	androgen-induced 1	-0.664767	0.000141816
200982_s_at	ANXA6	annexin A6	-0.664358	8.46185e-05
237047_at	FAM230C	family with sequence similarity 230, member C	-0.664356	0.000407055
202022_at	ALDOC	aldolase C, fructose-bisphosphate	-0.664238	8.27316e-05
200696_s_at	GSN	gelsolin	-0.664143	0.000522389
224819_at	TCEAL8	transcription elongation factor A (SII)-like 8	-0.663693	8.20892e-05
221616_s_at	TAF9B	TAF9B RNA polymerase II, TATA box binding protein (TBP)-associated factor, 31kDa	-0.663455	0.00174
226571_s_at	PTPRS	protein tyrosine phosphatase, receptor type, S	-0.662878	0.000749778
203726_s_at	LAMA3	laminin, alpha 3	-0.662674	4.92123e-05
202959_at	MUT	methylmalonyl CoA mutase	-0.662199	0.000149428
228480_at	VAPA	VAMP (vesicle-associated membrane protein)-associated protein A, 33kDa	-0.661593	0.00116543
226392_at	RASA2	RAS p21 protein activator 2	-0.660297	0.000368651
220926_s_at	EDEM3	ER degradation enhancer, mannosidase alpha-like 3	-0.660293	0.0167436
214455_at	HIST1H2BC /// HIST1H2BE /// HIST1H2BF /// HIST1H2BG /// HIST1H2BI	histone cluster 1, H2bc /// histone cluster 1, H2be /// histone cluster 1, H2bf /// histone cluster 1, H2bg /// histone cluster 1, H2bi	-0.66001	0.00666353
204917_s_at	MLLT3	myeloid/lymphoid or mixed-lineage leukemia (trithorax homolog, Drosophila); translocated to, 3	-0.65966	0.00112199
227692_at	GNAI1	guanine nucleotide binding protein (G protein), alpha inhibiting activity polypeptide 1	-0.659472	6.83409e-05
232156_at	AP5M1	adaptor-related protein complex 5, mu 1 subunit	-0.65934	0.00351418
201870_at	TOMM34	translocase of outer mitochondrial membrane 34	-0.659142	0.00193303
233340_at	SPINK13	serine peptidase inhibitor, Kazal type 13 (putative)	-0.659096	0.110125
211715_s_at	BDH1	3-hydroxybutyrate dehydrogenase, type 1	-0.659077	0.000229411
212158_at	SDC2	syndecan 2	-0.658635	0.0292222
1558027_s_at	PRKAB2	protein kinase, AMP-activated, beta 2 non-catalytic subunit	-0.658378	0.000294907
217956_s_at	ENOPH1	enolase-phosphatase 1	-0.658255	0.00230679
235010_at	ZBED5-AS1	ZBED5 antisense RNA 1	-0.657432	0.000476372
202739_s_at	PHKB	phosphorylase kinase, beta	-0.6574	0.000199569
220479_at	CPS1-IT1	CPS1 intronic transcript 1 (non-protein coding)	-0.65633	0.000471557
1566472_s_at	LOC100996506 /// RETSAT	all-trans-retinol 13,14-reductase-like /// retinol saturase (all-trans-retinol 13,14-reductase)	-0.656211	0.000355682
225723_at	CCDC167	coiled-coil domain containing 167	-0.656038	0.000126396
208670_s_at	EID1	EP300 interacting inhibitor of differentiation 1	-0.655919	7.57062e-05
210718_s_at	ARL17A /// ARL17B /// LOC100294341	ADP-ribosylation factor-like 17A /// ADP-ribosylation factor-like 17B /// ADP-ribosylation factor-like protein 17-like	-0.655885	0.0287848
202771_at	PIEZO1	piezo-type mechanosensitive ion channel component 1	-0.655226	0.00266425
238010_at	C1orf174	chromosome 1 open reading frame 174	-0.654938	0.000608643
215093_at	NSDHL	NAD(P) dependent steroid dehydrogenase-like	-0.654756	0.000227477
229549_at	CALU	calumenin	-0.653682	7.20065e-05
221485_at	B4GALT5	UDP-Gal:betaGlcNAc beta 1,4- galactosyltransferase, polypeptide 5	-0.653575	5.14486e-05
209131_s_at	SNAP23	synaptosomal-associated protein, 23kDa	-0.653124	8.65017e-05
235371_at	GXYLT2	glucoside xylosyltransferase 2	-0.652842	5.93427e-05
205440_s_at	NPY1R	neuropeptide Y receptor Y1	-0.652286	0.00216729
203217_s_at	ST3GAL5	ST3 beta-galactoside alpha-2,3-sialyltransferase 5	-0.652234	0.000586423
218729_at	LXN	latexin	-0.651678	0.254704
207169_x_at	DDR1 /// MIR4640	discoidin domain receptor tyrosine kinase 1 /// microRNA 4640	-0.651676	0.000741802
230230_at	PTPN4	protein tyrosine phosphatase, non-receptor type 4 (megakaryocyte)	-0.651437	0.000169173
204284_at	PPP1R3C	protein phosphatase 1, regulatory subunit 3C	-0.651424	0.00484208
202979_s_at	CREBZF	CREB/ATF bZIP transcription factor	-0.651161	0.00109809
213379_at	COQ2	coenzyme Q2 4-hydroxybenzoate polyprenyltransferase	-0.650674	0.000390859
213411_at	ADAM22	ADAM metallopeptidase domain 22	-0.650268	0.00102508
201346_at	ADIPOR2	adiponectin receptor 2	-0.650024	4.3727e-05
235771_at	LINC00472	long intergenic non-protein coding RNA 472	-0.649757	0.00105962
220892_s_at	PSAT1	phosphoserine aminotransferase 1	-0.649372	0.000198308
234976_x_at	MTHFD2	methylenetetrahydrofolate dehydrogenase (NADP+ dependent) 2, methenyltetrahydrofolate cyclohydrolase	-0.648653	0.000964256
220915_s_at	AK021933	Homo sapiens cDNA FLJ11871 fis, clone HEMBA1007052.	-0.648553	0.015379
229033_s_at	MUM1	melanoma associated antigen (mutated) 1	-0.648424	0.000309891
224030_s_at	FAM115A	family with sequence similarity 115, member A	-0.648178	0.0024376
226591_at	PWAR6	Prader Willi/Angelman region RNA 6	-0.647973	0.0016041
202539_s_at	HMGCR	3-hydroxy-3-methylglutaryl-CoA reductase	-0.647926	8.70117e-05
236201_at	SPTLC3	serine palmitoyltransferase, long chain base subunit 3	-0.647663	0.00276603
201998_at	ST6GAL1	ST6 beta-galactosamide alpha-2,6-sialyltranferase 1	-0.647653	8.74846e-05
221726_at	RPL22	ribosomal protein L22	-0.647296	0.000145113
210154_at	ME2	malic enzyme 2, NAD(+)-dependent, mitochondrial	-0.646836	0.00103907
228045_at	SUGT1	SGT1, suppressor of G2 allele of SKP1 (S. cerevisiae)	-0.646389	0.00725103
226962_at	ZBTB41	zinc finger and BTB domain containing 41	-0.646067	0.00297117
204226_at	STAU2	staufen double-stranded RNA binding protein 2	-0.645631	0.000129229
214285_at	FABP3	fatty acid binding protein 3, muscle and heart (mammary-derived growth inhibitor)	-0.645625	0.00127934
208433_s_at	LRP8	low density lipoprotein receptor-related protein 8, apolipoprotein e receptor	-0.645545	0.000197371
1570153_at	CCDC169	coiled-coil domain containing 169	-0.645264	0.0200975
203626_s_at	SKP2	S-phase kinase-associated protein 2, E3 ubiquitin protein ligase	-0.644449	0.000111135
229111_at	RP4-635E18.8	---	-0.643878	0.0074358
228620_at	LOC101927027	uncharacterized LOC101927027	-0.64337	0.00310875
227847_at	EPM2AIP1	EPM2A (laforin) interacting protein 1	-0.643344	0.00105742
203647_s_at	FDX1	ferredoxin 1	-0.643242	0.000111326
204485_s_at	TOM1L1	target of myb1 (chicken)-like 1	-0.642804	0.000100443
210705_s_at	TRIM5	tripartite motif containing 5	-0.642668	0.000127665
203328_x_at	IDE	insulin-degrading enzyme	-0.641866	0.000110203
217645_at	COX16 /// SYNJ2BP-COX16	COX16 cytochrome c oxidase assembly homolog (S. cerevisiae) /// SYNJ2BP-COX16 readthrough	-0.641679	4.55944e-05
217127_at	CTH	cystathionine gamma-lyase	-0.641589	0.00237617
234488_s_at	GMCL1 /// GMCL1P1	germ cell-less, spermatogenesis associated 1 /// germ cell-less, spermatogenesis associated 1 pseudogene 1	-0.641163	0.00759319
201646_at	SCARB2	scavenger receptor class B, member 2	-0.64112	0.00022871
202460_s_at	LPIN2	lipin 2	-0.640989	0.000596937
202125_s_at	TRAK2	trafficking protein, kinesin binding 2	-0.640698	0.000721088
205777_at	DUSP9	dual specificity phosphatase 9	-0.640428	0.00113551
236294_at	HUWE1	HECT, UBA and WWE domain containing 1, E3 ubiquitin protein ligase	-0.640393	0.000180791
222351_at	PPP2R1B	protein phosphatase 2, regulatory subunit A, beta	-0.640062	0.000287974
1555403_a_at	CDH19	cadherin 19, type 2	-0.64004	0.000705995
204784_s_at	MLF1	myeloid leukemia factor 1	-0.63945	0.00198537
208591_s_at	PDE3B	phosphodiesterase 3B, cGMP-inhibited	-0.63928	6.87769e-05
222391_at	TMEM30A	transmembrane protein 30A	-0.639031	0.0012531
1558924_s_at	CLIP1	CAP-GLY domain containing linker protein 1	-0.63889	0.0283006
212905_at	CSTF2T	cleavage stimulation factor, 3' pre-RNA, subunit 2, 64kDa, tau variant	-0.638778	0.000242683
201185_at	HTRA1	HtrA serine peptidase 1	-0.638647	0.000222012
222784_at	SMOC1	SPARC related modular calcium binding 1	-0.638565	0.00848123
221648_s_at	AGMAT	agmatine ureohydrolase (agmatinase)	-0.638391	0.000191035
212371_at	DESI2	desumoylating isopeptidase 2	-0.636683	0.000491074
223274_at	TCF19	transcription factor 19	-0.636527	0.000209114
214433_s_at	SELENBP1	selenium binding protein 1	-0.636388	0.00174069
235952_at	DGKH	diacylglycerol kinase, eta	-0.635762	0.0121529
226135_at	UHRF1BP1	UHRF1 binding protein 1	-0.635409	0.000318502
215310_at	APC	adenomatous polyposis coli	-0.635251	0.000393481
228660_x_at	SEMA4F	sema domain, immunoglobulin domain (Ig), transmembrane domain (TM) and short cytoplasmic domain, (semaphorin) 4F	-0.634709	0.00148014
213758_at	COX4I1	cytochrome c oxidase subunit IV isoform 1	-0.634315	0.000214676
216945_x_at	PASK	PAS domain containing serine/threonine kinase	-0.634075	7.84729e-05
214830_at	SLC38A6	solute carrier family 38, member 6	-0.633975	0.000927638
226525_at	STK17B	serine/threonine kinase 17b	-0.633348	0.000277211
209947_at	UBAP2L	ubiquitin associated protein 2-like	-0.632929	0.000851794
227135_at	NAAA	N-acylethanolamine acid amidase	-0.632757	0.000385797
232368_at	TRAPPC3L	trafficking protein particle complex 3-like	-0.632667	0.00252117
202844_s_at	RALBP1	ralA binding protein 1	-0.631935	0.00236897
241766_at	LOC100509303	uncharacterized LOC100509303	-0.631785	0.0134657
212220_at	PSME4	proteasome (prosome, macropain) activator subunit 4	-0.631498	0.019114
220019_s_at	ZNF224	zinc finger protein 224	-0.631225	0.000604983
215299_x_at	SULT1A1	sulfotransferase family, cytosolic, 1A, phenol-preferring, member 1	-0.631061	0.00073393
205771_s_at	AKAP7	A kinase (PRKA) anchor protein 7	-0.63078	9.598e-05
204955_at	SRPX	sushi-repeat containing protein, X-linked	-0.630713	0.000130816
211749_s_at	VAMP3	vesicle-associated membrane protein 3	-0.630383	0.000415241
236196_at	ZNF326	zinc finger protein 326	-0.630231	0.00253162
226607_at	C20orf194	chromosome 20 open reading frame 194	-0.629958	0.000563691
209735_at	ABCG2	ATP-binding cassette, sub-family G (WHITE), member 2	-0.629606	0.00868525
242163_at	THRAP3	thyroid hormone receptor associated protein 3	-0.629128	0.0288141
227560_at	SFXN2	sideroflexin 2	-0.628789	0.000222381
212921_at	SMYD2	SET and MYND domain containing 2	-0.628302	0.00146162
218857_s_at	ASRGL1	asparaginase like 1	-0.628289	0.000839464
242766_at	AP001347.6 /// BC024173 /// BC048201	--- /// Homo sapiens, clone IMAGE:4102980, mRNA. /// Homo sapiens, clone IMAGE:4102980, mRNA.	-0.628179	0.00255419
201969_at	NASP	nuclear autoantigenic sperm protein (histone-binding)	-0.628086	0.000176651
209903_s_at	ATR	ATR serine/threonine kinase	-0.627844	0.000194442
225663_at	ACBD5	acyl-CoA binding domain containing 5	-0.627649	0.000387271
212336_at	EPB41L1	erythrocyte membrane protein band 4.1-like 1	-0.627461	0.000196201
200835_s_at	MAP4	microtubule-associated protein 4	-0.627207	0.00327484
220753_s_at	CRYL1	crystallin, lambda 1	-0.626923	0.000716499
211505_s_at	STAU1	staufen double-stranded RNA binding protein 1	-0.626822	0.00127642
206005_s_at	CEP162	centrosomal protein 162kDa	-0.626625	0.000254628
201311_s_at	SH3BGRL	SH3 domain binding glutamate-rich protein like	-0.626252	0.00065678
239891_x_at	RAB12	RAB12, member RAS oncogene family	-0.626147	0.000278394
236181_at	LOC389831	uncharacterized LOC389831	-0.62598	0.0055618
1570507_at	SCAF11	SR-related CTD-associated factor 11	-0.625816	0.0027237
203420_at	FAM8A1	family with sequence similarity 8, member A1	-0.625804	0.000151189
212867_at	NCOA2	nuclear receptor coactivator 2	-0.62556	0.000732493
201408_at	PPP1CB	protein phosphatase 1, catalytic subunit, beta isozyme	-0.625265	0.000144755
228242_at	N4BP2	NEDD4 binding protein 2	-0.624869	0.0029902
226663_at	ANKRD10-IT1	ANKRD10 intronic transcript 1 (non-protein coding)	-0.624769	0.0231887
207147_at	DLX2	distal-less homeobox 2	-0.624721	0.0750747
230069_at	SFXN1	sideroflexin 1	-0.624561	7.74036e-05
210493_s_at	LOC101928198 /// MFAP3L	uncharacterized LOC101928198 /// microfibrillar-associated protein 3-like	-0.624269	0.0258365
218678_at	NES	nestin	-0.623821	0.000991288
201883_s_at	B4GALT1	UDP-Gal:betaGlcNAc beta 1,4- galactosyltransferase, polypeptide 1	-0.623704	0.00135589
235178_x_at	ESCO2	establishment of sister chromatid cohesion N-acetyltransferase 2	-0.623653	0.0278621
226279_at	PRSS23	protease, serine, 23	-0.623646	0.000231872
232278_s_at	DEPDC1	DEP domain containing 1	-0.622867	0.000298113
225989_at	HERC4	HECT and RLD domain containing E3 ubiquitin protein ligase 4	-0.62253	0.000732642
236591_at	MIR4458 /// MIR4458HG	microRNA 4458 /// MIR4458 host gene (non-protein coding)	-0.622388	0.00119082
1555091_at	PPM1F	protein phosphatase, Mg2+/Mn2+ dependent, 1F	-0.622139	0.00282449
226580_at	BRMS1L	breast cancer metastasis-suppressor 1-like	-0.62211	0.000194292
218588_s_at	FAM114A2	family with sequence similarity 114, member A2	-0.621728	0.000146617
218358_at	CRELD2	cysteine-rich with EGF-like domains 2	-0.621508	0.000247376
1552610_a_at	JAK1	Janus kinase 1	-0.620278	0.000114887
214259_s_at	AKR7A2	aldo-keto reductase family 7, member A2 (aflatoxin aldehyde reductase)	-0.620164	7.03874e-05
221593_s_at	RPL31	ribosomal protein L31	-0.620117	0.00129242
238425_at	PSMB2	proteasome (prosome, macropain) subunit, beta type, 2	-0.620026	0.00110723
1563431_x_at	CTB-12A17.3	---	-0.619702	0.00632947
226793_at	LINC00294	long intergenic non-protein coding RNA 294	-0.619462	0.000339412
202838_at	FUCA1	fucosidase, alpha-L- 1, tissue	-0.618787	0.00517061
219606_at	PHF20L1	PHD finger protein 20-like 1	-0.61848	0.000215536
227833_s_at	MBD6	methyl-CpG binding domain protein 6	-0.617706	0.000103792
209555_s_at	CD36	CD36 molecule (thrombospondin receptor)	-0.617185	0.000446691
202048_s_at	CBX6	chromobox homolog 6	-0.617182	0.000156688
229333_at	GMPS	guanine monphosphate synthase	-0.617175	0.000586992
232879_at	CRTC3	CREB regulated transcription coactivator 3	-0.617123	0.00407222
229590_at	RPL13 /// SNORD68	ribosomal protein L13 /// small nucleolar RNA, C/D box 68	-0.616619	0.000822999
213321_at	BCKDHB	branched chain keto acid dehydrogenase E1, beta polypeptide	-0.616376	0.000116281
226004_at	CABLES2	Cdk5 and Abl enzyme substrate 2	-0.616111	8.566e-05
213852_at	RBM8A	RNA binding motif protein 8A	-0.616026	0.000107302
202796_at	SYNPO	synaptopodin	-0.616017	0.00853979
204364_s_at	REEP1	receptor accessory protein 1	-0.615767	0.00264704
231252_at	KANSL1L	KAT8 regulatory NSL complex subunit 1-like	-0.614778	0.00699588
203675_at	NUCB2	nucleobindin 2	-0.614732	0.000255649
203192_at	ABCB6	ATP-binding cassette, sub-family B (MDR/TAP), member 6	-0.614452	0.0016072
229135_at	FASTKD2	FAST kinase domains 2	-0.61419	0.000169824
203218_at	MAPK9	mitogen-activated protein kinase 9	-0.613516	0.000289383
236220_at	SLC16A10	solute carrier family 16 (aromatic amino acid transporter), member 10	-0.613324	0.0708802
202761_s_at	SYNE2	spectrin repeat containing, nuclear envelope 2	-0.613221	0.00559075
208624_s_at	EIF4G1	eukaryotic translation initiation factor 4 gamma, 1	-0.612788	0.011988
213300_at	ATG2A	autophagy related 2A	-0.61256	0.000351675
207700_s_at	NCOA3	nuclear receptor coactivator 3	-0.612461	0.000437942
223698_at	SLC25A36	solute carrier family 25 (pyrimidine nucleotide carrier ), member 36	-0.611618	0.000555873
209585_s_at	MINPP1	multiple inositol-polyphosphate phosphatase 1	-0.611477	0.000113892
205796_at	TCP11L1	t-complex 11, testis-specific-like 1	-0.61135	0.000322459
227911_at	ARHGAP28	Rho GTPase activating protein 28	-0.611297	0.033744
214997_at	SCAI	suppressor of cancer cell invasion	-0.611141	0.00247423
212414_s_at	GLYR1 /// SEPT6	glyoxylate reductase 1 homolog (Arabidopsis) /// septin 6	-0.610684	0.00068857
219648_at	MREG	melanoregulin	-0.610123	0.000142388
200906_s_at	PALLD	palladin, cytoskeletal associated protein	-0.610098	0.00133895
218125_s_at	CCDC25	coiled-coil domain containing 25	-0.61	0.000547373
242056_at	TRIM45	tripartite motif containing 45	-0.609674	0.000277687
219806_s_at	SMCO4	single-pass membrane protein with coiled-coil domains 4	-0.609563	0.000278253
226668_at	WDSUB1	WD repeat, sterile alpha motif and U-box domain containing 1	-0.608923	0.00122495
216705_s_at	ADA	adenosine deaminase	-0.608691	0.000238823
222988_s_at	TMEM9	transmembrane protein 9	-0.608577	0.000429417
1560071_a_at	RP1-30M3.5	---	-0.608554	0.00545353
225826_at	MMAB	methylmalonic aciduria (cobalamin deficiency) cblB type	-0.60836	0.00141875
241703_at	RUNDC3B	RUN domain containing 3B	-0.608203	0.0322417
205888_s_at	JAKMIP2	janus kinase and microtubule interacting protein 2	-0.607934	0.00208143
211070_x_at	DBI	diazepam binding inhibitor (GABA receptor modulator, acyl-CoA binding protein)	-0.607582	0.000263132
212297_at	ATP13A3	ATPase type 13A3	-0.607475	0.00390815
229357_at	ADAMTS5	ADAM metallopeptidase with thrombospondin type 1 motif, 5	-0.606314	0.0164427
226779_at	LMBRD2	LMBR1 domain containing 2	-0.606221	0.00113379
228745_at	SGTB	small glutamine-rich tetratricopeptide repeat (TPR)-containing, beta	-0.606087	0.000280061
235354_s_at	RSRC1	arginine/serine-rich coiled-coil 1	-0.605831	0.000450361
212496_s_at	KDM4B	lysine (K)-specific demethylase 4B	-0.605376	0.00110064
203688_at	PKD2	polycystic kidney disease 2 (autosomal dominant)	-0.605237	0.00235885
206335_at	GALNS	galactosamine (N-acetyl)-6-sulfate sulfatase	-0.604927	0.000107818
224896_s_at	TTL	tubulin tyrosine ligase	-0.604782	0.000310941
238480_at	TTC39C	tetratricopeptide repeat domain 39C	-0.60449	0.000439014
214823_at	ZNF204P	zinc finger protein 204, pseudogene	-0.604435	0.00262731
226662_at	STX17	syntaxin 17	-0.603947	0.000166621
210268_at	NFX1	nuclear transcription factor, X-box binding 1	-0.603752	0.0130429
228318_s_at	CRIPAK	cysteine-rich PAK1 inhibitor	-0.603574	0.000371795
201276_at	RAB5B	RAB5B, member RAS oncogene family	-0.603387	0.000199276
201739_at	SGK1	serum/glucocorticoid regulated kinase 1	-0.60332	0.00417395
1569133_x_at	ARSK	arylsulfatase family, member K	-0.60328	0.00701959
229538_s_at	IQGAP3	IQ motif containing GTPase activating protein 3	-0.603046	0.000189056
239831_at	TMEM106C	transmembrane protein 106C	-0.602355	0.000661837
1554185_at	LOC554206	leucine carboxyl methyltransferase 1 pseudogene	-0.602317	0.0057756
235290_at	ZNF782	zinc finger protein 782	-0.602272	0.00293558
212812_at	SERINC5	serine incorporator 5	-0.60221	0.00170103
223723_at	MFI2	antigen p97 (melanoma associated) identified by monoclonal antibodies 133.2 and 96.5	-0.602159	0.00097956
225144_at	BMPR2	bone morphogenetic protein receptor, type II (serine/threonine kinase)	-0.602157	0.000141897
212605_s_at	NUDT3	nudix (nucleoside diphosphate linked moiety X)-type motif 3	-0.602137	0.000320365
227110_at	HNRNPC	heterogeneous nuclear ribonucleoprotein C (C1/C2)	-0.602108	0.000294883
224976_at	NFIA	nuclear factor I/A	-0.601995	0.000100432
225420_at	GPAM	glycerol-3-phosphate acyltransferase, mitochondrial	-0.601938	0.00708224
201200_at	CREG1	cellular repressor of E1A-stimulated genes 1	-0.601596	0.000529828
212149_at	EFR3A	EFR3 homolog A (S. cerevisiae)	-0.601415	0.000550798
238624_at	LOC102724517 /// NLK	uncharacterized LOC102724517 /// nemo-like kinase	-0.601307	0.0017715
219926_at	POPDC3	popeye domain containing 3	-0.601127	0.00062348
218603_at	HECA	headcase homolog (Drosophila)	-0.601078	0.000417012
244531_at	NNT	nicotinamide nucleotide transhydrogenase	-0.600691	0.00249791
226478_at	TM7SF3	transmembrane 7 superfamily member 3	-0.600228	0.00266616
232395_x_at	AGBL3	ATP/GTP binding protein-like 3	-0.600157	0.0492136
220079_s_at	USP48	ubiquitin specific peptidase 48	-0.599673	0.000124109
217731_s_at	ITM2B	integral membrane protein 2B	-0.599558	0.000139788
227290_at	CDYL2	chromodomain protein, Y-like 2	-0.599471	0.00015473
238191_at	SDHC	succinate dehydrogenase complex, subunit C, integral membrane protein, 15kDa	-0.599467	0.00161251
228971_at	SLC25A3	solute carrier family 25 (mitochondrial carrier; phosphate carrier), member 3	-0.599451	0.00115305
209506_s_at	NR2F1 /// NR2F2	nuclear receptor subfamily 2, group F, member 1 /// nuclear receptor subfamily 2, group F, member 2	-0.599231	0.000271513
208788_at	ELOVL5	ELOVL fatty acid elongase 5	-0.599112	7.23451e-05
202204_s_at	AMFR	autocrine motility factor receptor, E3 ubiquitin protein ligase	-0.599045	0.000115929
222603_at	ERMP1	endoplasmic reticulum metallopeptidase 1	-0.598965	0.0010054
239093_at	HOGA1	4-hydroxy-2-oxoglutarate aldolase 1	-0.598851	0.000581772
221727_at	SUB1	SUB1 homolog (S. cerevisiae)	-0.59878	9.49101e-05
219297_at	WDR44	WD repeat domain 44	-0.598556	0.000261616
1560648_s_at	TSPYL1	TSPY-like 1	-0.597782	0.000373467
226653_at	MARK1	MAP/microtubule affinity-regulating kinase 1	-0.597741	0.00187301
239848_at	EIF3M	eukaryotic translation initiation factor 3, subunit M	-0.597653	0.0123454
231956_at	RNF213	ring finger protein 213	-0.597526	0.0126099
227522_at	CMBL	carboxymethylenebutenolidase homolog (Pseudomonas)	-0.597395	0.000288135
232140_at	LOC100132352	FSHD region gene 1 pseudogene	-0.597379	0.000203748
204179_at	MB	myoglobin	-0.596545	0.00389238
213212_x_at	GOLGA6L4 /// GOLGA6L5P /// GOLGA6L9 /// LOC102724093	golgin A6 family-like 4 /// golgin A6 family-like 5, pseudogene /// golgin A6 family-like 9 /// putative golgin subfamily A member 6-like protein 4-like	-0.596179	0.0123159
1563947_a_at	ERC1	ELKS/RAB6-interacting/CAST family member 1	-0.596117	0.00560317
219255_x_at	IL17RB	interleukin 17 receptor B	-0.596104	0.000199102
1555244_at	LOC554207	uncharacterized LOC554207	-0.595557	0.0254744
58780_s_at	ARHGEF40	Rho guanine nucleotide exchange factor (GEF) 40	-0.595342	0.000614194
232135_at	SAP30L	SAP30-like	-0.595116	0.00191961
217564_s_at	CPS1	carbamoyl-phosphate synthase 1, mitochondrial	-0.595057	0.0414918
214252_s_at	CLN5	ceroid-lipofuscinosis, neuronal 5	-0.594895	0.000650139
213429_at	BICC1	BicC family RNA binding protein 1	-0.594776	0.000161627
205009_at	TFF1	trefoil factor 1	-0.594773	0.00112641
203984_s_at	CASP9	caspase 9, apoptosis-related cysteine peptidase	-0.594659	0.0100447
213593_s_at	TRA2A	transformer 2 alpha homolog (Drosophila)	-0.594254	0.0124612
221582_at	HIST3H2A	histone cluster 3, H2a	-0.594254	0.000539741
213194_at	ROBO1	roundabout, axon guidance receptor, homolog 1 (Drosophila)	-0.594191	0.000130003
226594_at	ENTPD5	ectonucleoside triphosphate diphosphohydrolase 5	-0.593676	0.0002602
235071_at	WDR92	WD repeat domain 92	-0.593664	7.39184e-05
212791_at	C1orf216	chromosome 1 open reading frame 216	-0.593663	0.000141712
223148_at	PIGS	phosphatidylinositol glycan anchor biosynthesis, class S	-0.593579	9.60201e-05
1555996_s_at	EIF4A2 /// MIR1248 /// SNORA4 /// SNORA63 /// SNORA81 /// SNORD2	eukaryotic translation initiation factor 4A2 /// microRNA 1248 /// small nucleolar RNA, H/ACA box 4 /// small nucleolar RNA, H/ACA box 63 /// small nucleolar RNA, H/ACA box 81 /// small nucleolar RNA, C/D box 2	-0.593221	0.0212519
226430_at	RELL1	RELT-like 1	-0.593058	0.000625672
225941_at	EIF4E3	eukaryotic translation initiation factor 4E family member 3	-0.592834	0.0030456
228506_at	NSMCE4A	non-SMC element 4 homolog A (S. cerevisiae)	-0.592332	0.0106942
213947_s_at	NUP210	nucleoporin 210kDa	-0.591936	9.44426e-05
219326_s_at	B3GNT2	UDP-GlcNAc:betaGal beta-1,3-N-acetylglucosaminyltransferase 2	-0.591885	0.00251491
227094_at	DHTKD1	dehydrogenase E1 and transketolase domain containing 1	-0.591585	0.000301262
201485_s_at	RCN2	reticulocalbin 2, EF-hand calcium binding domain	-0.591482	0.00130819
203801_at	MRPS14	mitochondrial ribosomal protein S14	-0.591467	0.000155242
218642_s_at	CHCHD7	coiled-coil-helix-coiled-coil-helix domain containing 7	-0.59097	0.00176139
221974_at	IPW /// LOC101930404 /// PWARSN /// SNORD107 /// SNORD115-13 /// SNORD115-26 /// SNORD115-7 /// SNORD116-22 /// SNORD116-28 /// SNORD116-4 /// SNRPN	imprinted in Prader-Willi syndrome (non-protein coding) /// uncharacterized LOC101930404 /// Prader Willi/Angelman region RNA, SNRPN neighbor /// small nucleolar RNA, C/D box 107 /// small nucleolar RNA, C/D box 115-13 /// small nucleolar RNA, C/D box 115-26 /// small nucleolar RNA, C/D box 115-7 /// small nucleolar RNA, C/D box 116-22 /// small nucleolar RNA, C/D box 116-28 /// small nucleolar R…	-0.590663	0.000681074
230388_s_at	KANSL1-AS1	KANSL1 antisense RNA 1	-0.590647	0.00328698
235535_x_at	FRG1 /// FRG1B /// LOC100134091 /// LOC100289097 /// LOC101930278 /// LOC101930531 /// LOC102724923	FSHD region gene 1 /// FSHD region gene 1 family, member B /// protein FRG1B-like /// protein FRG1-like /// uncharacterized LOC101930278 /// protein FRG1-like /// protein FRG1B-like	-0.590461	0.00280388
218570_at	KBTBD4 /// PTPMT1	kelch repeat and BTB (POZ) domain containing 4 /// protein tyrosine phosphatase, mitochondrial 1	-0.590158	0.000232559
230964_at	FREM2	FRAS1 related extracellular matrix protein 2	-0.58965	0.00155975
202793_at	LPCAT3	lysophosphatidylcholine acyltransferase 3	-0.589301	0.000460415
226980_at	DEPDC1B	DEP domain containing 1B	-0.589054	0.000950734
225585_at	RAP2A	RAP2A, member of RAS oncogene family	-0.589025	0.000106273
237469_at	TOP2A	topoisomerase (DNA) II alpha 170kDa	-0.588983	0.000387328
1555618_s_at	SAE1	SUMO1 activating enzyme subunit 1	-0.588949	0.000136618
242648_at	KLHL8	kelch-like family member 8	-0.588886	0.000147808
227807_at	PARP9	poly (ADP-ribose) polymerase family, member 9	-0.588507	0.00311268
223742_at	MRPL4	mitochondrial ribosomal protein L4	-0.588337	0.000166875
1564139_at	A2M-AS1	A2M antisense RNA 1	-0.588261	0.0018702
205486_at	TESK2	testis-specific kinase 2	-0.587202	0.00732277
217736_s_at	EIF2AK1	eukaryotic translation initiation factor 2-alpha kinase 1	-0.587123	0.00176583
201736_s_at	2017-03-06	membrane-associated ring finger (C3HC4) 6, E3 ubiquitin protein ligase	-0.587038	0.000757913
234997_x_at	RP11-488L18.10	---	-0.586752	0.0148729
226501_at	XPNPEP3	X-prolyl aminopeptidase (aminopeptidase P) 3, putative	-0.586246	0.00535557
218901_at	PLSCR4	phospholipid scramblase 4	-0.585987	0.0108501
214481_at	HIST1H2AM	histone cluster 1, H2am	-0.585981	0.000335787
217800_s_at	NDFIP1	Nedd4 family interacting protein 1	-0.585678	0.00020912
1553148_a_at	SNX13	sorting nexin 13	-0.585274	0.000374494
201628_s_at	RRAGA	Ras-related GTP binding A	-0.584953	0.00015519
205087_at	RWDD3	RWD domain containing 3	-0.584809	0.000627336
226912_at	ZDHHC23	zinc finger, DHHC-type containing 23	-0.584674	0.000615246
227703_s_at	SYTL4	synaptotagmin-like 4	-0.583748	0.00216086
224407_s_at	MST4	serine/threonine protein kinase MST4	-0.583201	0.00168132
239243_at	ZNF638 /// ZNF638-IT1	zinc finger protein 638 /// ZNF638 intronic transcript 1 (non-protein coding)	-0.583083	0.0101321
226597_at	REEP6	receptor accessory protein 6	-0.582909	0.00316768
212187_x_at	PTGDS	prostaglandin D2 synthase 21kDa (brain)	-0.58277	0.000805068
201620_at	MBTPS1	membrane-bound transcription factor peptidase, site 1	-0.582708	0.000118249
224962_at	C9orf69	chromosome 9 open reading frame 69	-0.582442	0.000386524
202908_at	WFS1	Wolfram syndrome 1 (wolframin)	-0.58228	0.00161199
212427_at	KIAA0368	KIAA0368	-0.582007	0.00215945
202137_s_at	ZMYND11	zinc finger, MYND-type containing 11	-0.581947	0.00496803
219889_at	FRAT1	frequently rearranged in advanced T-cell lymphomas 1	-0.581744	0.0109438
1569189_at	TTC9C	tetratricopeptide repeat domain 9C	-0.581082	0.0091656
205835_s_at	YTHDC2	YTH domain containing 2	-0.580775	0.000961949
230148_at	AHSA2	AHA1, activator of heat shock 90kDa protein ATPase homolog 2 (yeast)	-0.580539	0.014942
1554711_at	CALHM3	calcium homeostasis modulator 3	-0.580462	0.0117357
202245_at	LSS	lanosterol synthase (2,3-oxidosqualene-lanosterol cyclase)	-0.580403	0.00037514
242837_at	SRSF4	serine/arginine-rich splicing factor 4	-0.580243	0.00704679
201893_x_at	DCN	decorin	-0.580198	0.065435
230187_s_at	LOC101929855 /// LOC102724851	uncharacterized LOC101929855 /// uncharacterized LOC102724851	-0.579984	0.0143778
206993_at	ATP5S	ATP synthase, H+ transporting, mitochondrial Fo complex, subunit s (factor B)	-0.579965	0.0012545
202712_s_at	CKMT1A /// CKMT1B	creatine kinase, mitochondrial 1A /// creatine kinase, mitochondrial 1B	-0.5799	0.000345952
212281_s_at	TMEM97	transmembrane protein 97	-0.579707	0.000534805
204572_s_at	PIN4	protein (peptidylprolyl cis/trans isomerase) NIMA-interacting, 4 (parvulin)	-0.57955	0.00350182
223073_at	HIATL1	hippocampus abundant transcript-like 1	-0.579511	0.000195283
201063_at	RCN1	reticulocalbin 1, EF-hand calcium binding domain	-0.579222	0.000680001
222819_at	CTPS2	CTP synthase 2	-0.579191	0.000160097
216527_at	HCG18	HLA complex group 18 (non-protein coding)	-0.578366	0.0890944
217823_s_at	UBE2J1	ubiquitin-conjugating enzyme E2, J1	-0.578131	0.000372213
232362_at	CCDC18	coiled-coil domain containing 18	-0.577946	0.00254728
212897_at	CDK19	cyclin-dependent kinase 19	-0.577527	0.000740051
229422_at	NRD1	nardilysin (N-arginine dibasic convertase)	-0.577405	0.023158
1558742_at	AX748339	Homo sapiens cDNA FLJ36537 fis, clone TRACH2004950.	-0.577397	0.00722905
205430_at	BMP5	bone morphogenetic protein 5	-0.577381	0.0361343
1557293_at	LINC00969	long intergenic non-protein coding RNA 969	-0.577306	0.0256713
203086_at	KIF2A	kinesin heavy chain member 2A	-0.57718	0.00669191
208725_at	EIF2S2	eukaryotic translation initiation factor 2, subunit 2 beta, 38kDa	-0.577035	0.000352916
243840_at	CLSPN	claspin	-0.5767	0.000279273
208649_s_at	VCP	valosin containing protein	-0.5766	0.000171702
242263_at	TMED5	transmembrane emp24 protein transport domain containing 5	-0.576559	0.000227101
211302_s_at	PDE4B	phosphodiesterase 4B, cAMP-specific	-0.576269	0.0154807
225919_s_at	C9orf72	chromosome 9 open reading frame 72	-0.576256	0.00113517
230944_at	C6orf223	chromosome 6 open reading frame 223	-0.57623	0.00154575
200999_s_at	CKAP4	cytoskeleton-associated protein 4	-0.576214	0.000257021
225321_s_at	MIR6840 /// PILRB /// STAG3L5P-PVRIG2P-PILRB	microRNA 6840 /// paired immunoglobin-like type 2 receptor beta /// STAG3L5P-PVRIG2P-PILRB readthrough	-0.575985	0.0187768
226483_at	TMEM68	transmembrane protein 68	-0.575938	0.00854654
227095_at	LEPROT	leptin receptor overlapping transcript	-0.575764	0.0103715
1553679_s_at	VKORC1L1	vitamin K epoxide reductase complex, subunit 1-like 1	-0.575175	0.000528901
242426_at	NRG4	neuregulin 4	-0.575027	0.000682444
201778_s_at	EFCAB14	EF-hand calcium binding domain 14	-0.574858	0.00011631
206364_at	KIF14	kinesin family member 14	-0.574624	0.000637724
214177_s_at	PBXIP1	pre-B-cell leukemia homeobox interacting protein 1	-0.574259	0.0095927
230893_at	DNAJC21	DnaJ (Hsp40) homolog, subfamily C, member 21	-0.573204	0.000453961
220668_s_at	DNMT3B	DNA (cytosine-5-)-methyltransferase 3 beta	-0.573182	0.0111765
1552822_at	TMX3	thioredoxin-related transmembrane protein 3	-0.573103	0.0237244
203700_s_at	DIO2	deiodinase, iodothyronine, type II	-0.572898	0.00930062
206907_at	TNFSF9	tumor necrosis factor (ligand) superfamily, member 9	-0.572557	0.00123969
216064_s_at	AGA	aspartylglucosaminidase	-0.572353	0.00222444
1555560_at	UGGT2	UDP-glucose glycoprotein glucosyltransferase 2	-0.57235	0.00875124
211584_s_at	NPAT	nuclear protein, ataxia-telangiectasia locus	-0.571486	0.0122342
226592_at	ZNF618	zinc finger protein 618	-0.571441	0.000350078
223339_at	ATPIF1	ATPase inhibitory factor 1	-0.571416	0.000208195
219649_at	ALG6	ALG6, alpha-1,3-glucosyltransferase	-0.570803	0.000253858
228569_at	PAPOLA	poly(A) polymerase alpha	-0.570427	0.000323664
226886_at	GFPT1	glutamine--fructose-6-phosphate transaminase 1	-0.570354	0.000649585
203126_at	IMPA2	inositol(myo)-1(or 4)-monophosphatase 2	-0.570057	0.00943063
207813_s_at	FDXR	ferredoxin reductase	-0.569836	0.00186309
212928_at	TSPYL4	TSPY-like 4	-0.569742	0.00110207
200841_s_at	EPRS	glutamyl-prolyl-tRNA synthetase	-0.569733	0.00453115
226828_s_at	HEYL	hes-related family bHLH transcription factor with YRPW motif-like	-0.569731	0.000144545
229143_at	CNOT3	CCR4-NOT transcription complex, subunit 3	-0.569328	0.00525279
227875_at	KLHL13	kelch-like family member 13	-0.569088	0.00138413
218109_s_at	MFSD1	major facilitator superfamily domain containing 1	-0.568999	0.000618397
214297_at	CSPG4	chondroitin sulfate proteoglycan 4	-0.568499	0.00739353
201832_s_at	USO1	USO1 vesicle transport factor	-0.568422	0.000198843
230653_at	LOC102724356	uncharacterized LOC102724356	-0.568262	0.00209454
224321_at	TMEFF2	transmembrane protein with EGF-like and two follistatin-like domains 2	-0.567836	0.00170488
235060_at	LOC100190986	uncharacterized LOC100190986	-0.567503	0.00893613
201003_x_at	TMEM189 /// TMEM189-UBE2V1 /// UBE2V1 /// UBE2V2	transmembrane protein 189 /// TMEM189-UBE2V1 readthrough /// ubiquitin-conjugating enzyme E2 variant 1 /// ubiquitin-conjugating enzyme E2 variant 2	-0.567078	0.000183475
1552306_at	ALG10	ALG10, alpha-1,2-glucosyltransferase	-0.566949	0.00849947
219148_at	PBK	PDZ binding kinase	-0.566933	0.000153311
226272_at	RCAN3	RCAN family member 3	-0.566649	0.00228564
200876_s_at	PSMB1	proteasome (prosome, macropain) subunit, beta type, 1	-0.566555	0.00071314
209553_at	VPS8	vacuolar protein sorting 8 homolog (S. cerevisiae)	-0.566321	0.000113291
208270_s_at	RNPEP	arginyl aminopeptidase (aminopeptidase B)	-0.566308	0.000294066
228913_at	TPT1-AS1	TPT1 antisense RNA 1	-0.566092	0.00269634
200732_s_at	PTP4A1	protein tyrosine phosphatase type IVA, member 1	-0.565618	0.00557931
230449_x_at	RP11-410L14.2	---	-0.565552	0.000228555
202946_s_at	BTBD3	BTB (POZ) domain containing 3	-0.564786	0.00231925
221542_s_at	ERLIN2	ER lipid raft associated 2	-0.564726	0.00134669
235572_at	SPC24	SPC24, NDC80 kinetochore complex component	-0.564318	0.0004301
210568_s_at	RECQL	RecQ helicase-like	-0.56415	0.00072185
209790_s_at	CASP6	caspase 6, apoptosis-related cysteine peptidase	-0.563904	0.00020147
226899_at	UNC5B	unc-5 homolog B (C. elegans)	-0.563342	0.00435624
202396_at	TCERG1	transcription elongation regulator 1	-0.56315	0.00310873
204730_at	RIMS3	regulating synaptic membrane exocytosis 3	-0.562498	0.00675894
229426_at	COX5A	cytochrome c oxidase subunit Va	-0.562297	0.000356782
1553117_a_at	STK38	serine/threonine kinase 38	-0.561985	0.00321485
217168_s_at	HERPUD1	homocysteine-inducible, endoplasmic reticulum stress-inducible, ubiquitin-like domain member 1	-0.561937	0.000131725
235141_at	MARVELD2	MARVEL domain containing 2	-0.561825	0.00135428
219450_at	C4orf19	chromosome 4 open reading frame 19	-0.561755	0.000158
53071_s_at	OGFOD3	2-oxoglutarate and iron-dependent oxygenase domain containing 3	-0.561172	0.000593755
223063_at	C1orf198	chromosome 1 open reading frame 198	-0.561126	0.000619844
226156_at	AKT2	v-akt murine thymoma viral oncogene homolog 2	-0.561032	0.00111819
241968_at	C4orf29	chromosome 4 open reading frame 29	-0.560385	0.00103443
243735_at	ELP2	elongator acetyltransferase complex subunit 2	-0.56029	0.0014631
230630_at	AK4 /// LOC100507855	adenylate kinase 4 /// adenylate kinase 4, mitochondrial-like	-0.56009	0.00976266
209149_s_at	TM9SF1	transmembrane 9 superfamily member 1	-0.559982	0.000243403
55081_at	MICALL1	MICAL-like 1	-0.559711	0.00109056
229803_s_at	NUDT3 /// RPS10-NUDT3	nudix (nucleoside diphosphate linked moiety X)-type motif 3 /// RPS10-NUDT3 readthrough	-0.559575	0.000190973
209031_at	CADM1	cell adhesion molecule 1	-0.559566	0.000208324
226104_at	RNF170	ring finger protein 170	-0.559203	0.0013608
204479_at	OSTF1	osteoclast stimulating factor 1	-0.559056	0.000177501
201746_at	TP53	tumor protein p53	-0.558666	0.00327382
202756_s_at	GPC1	glypican 1	-0.558613	0.00054695
211968_s_at	HSP90AA1	heat shock protein 90kDa alpha (cytosolic), class A member 1	-0.558453	0.000724116
213627_at	MAGED2	melanoma antigen family D, 2	-0.557592	0.0011116
227231_at	KIAA1211	KIAA1211	-0.557572	0.0624153
219408_at	PRMT7	protein arginine methyltransferase 7	-0.557429	0.0002193
214742_at	CEP131	centrosomal protein 131kDa	-0.557302	0.000622351
47560_at	LPHN1	latrophilin 1	-0.556513	0.000823922
213689_x_at	FAM69A	family with sequence similarity 69, member A	-0.55643	0.00231721
202250_s_at	DCAF8	DDB1 and CUL4 associated factor 8	-0.5561	0.000894497
224888_at	EPT1	ethanolaminephosphotransferase 1 (CDP-ethanolamine-specific)	-0.555943	0.000438417
209173_at	AGR2	anterior gradient 2	-0.555858	0.0254601
1556597_a_at	LOC284513	uncharacterized LOC284513	-0.555757	0.00990368
230036_at	SAMD9L	sterile alpha motif domain containing 9-like	-0.555404	0.00200468
240354_at	C12orf54	chromosome 12 open reading frame 54	-0.555081	0.00201517
213589_s_at	B3GNTL1	UDP-GlcNAc:betaGal beta-1,3-N-acetylglucosaminyltransferase-like 1	-0.555031	0.00171165
1557507_at	TRIM52-AS1	TRIM52 antisense RNA 1 (head to head)	-0.554449	0.00632629
209123_at	QDPR	quinoid dihydropteridine reductase	-0.554424	0.000535651
214787_at	DENND4A	DENN/MADD domain containing 4A	-0.554325	0.0276806
200988_s_at	PSME3	proteasome (prosome, macropain) activator subunit 3 (PA28 gamma; Ki)	-0.554053	0.00679902
204076_at	ENTPD4	ectonucleoside triphosphate diphosphohydrolase 4	-0.554047	0.000357686
225397_at	C15orf57	chromosome 15 open reading frame 57	-0.553933	0.00285606
1559265_at	SKIDA1	SKI/DACH domain containing 1	-0.553902	0.00141319
212335_at	GNS	glucosamine (N-acetyl)-6-sulfatase	-0.553757	0.00715198
203768_s_at	STS	steroid sulfatase (microsomal), isozyme S	-0.553658	0.00826347
1554586_a_at	RHOBTB2	Rho-related BTB domain containing 2	-0.55355	0.000779571
213279_at	DHRS1	dehydrogenase/reductase (SDR family) member 1	-0.553523	0.000657912
210619_s_at	HYAL1	hyaluronoglucosaminidase 1	-0.553518	0.00428228
205904_at	MICA	MHC class I polypeptide-related sequence A	-0.553495	0.000545342
227578_at	TMPO-AS1	TMPO antisense RNA 1	-0.553394	0.00147051
1556834_at	LOC100652770	uncharacterized LOC100652770	-0.553108	0.000466148
221838_at	KLHL22	kelch-like family member 22	-0.552928	0.00140125
1554076_s_at	TMEM136	transmembrane protein 136	-0.552641	0.000353246
228548_at	RAP1A	RAP1A, member of RAS oncogene family	-0.552577	0.00257141
230270_at	PRPF38B	pre-mRNA processing factor 38B	-0.55253	0.0753881
220940_at	ANKRD36B	ankyrin repeat domain 36B	-0.552449	0.00978581
209980_s_at	MIR6778 /// SHMT1	microRNA 6778 /// serine hydroxymethyltransferase 1 (soluble)	-0.552319	0.0012508
217846_at	MIR6890 /// QARS	microRNA 6890 /// glutaminyl-tRNA synthetase	-0.551854	0.00264561
243084_at	CALD1	caldesmon 1	-0.551653	0.01258
201925_s_at	CD55	CD55 molecule, decay accelerating factor for complement (Cromer blood group)	-0.551625	0.00251689
239761_at	GCNT1	glucosaminyl (N-acetyl) transferase 1, core 2	-0.551605	0.000711553
226220_at	METTL9	methyltransferase like 9	-0.551396	0.00151563
228774_at	CEP78	centrosomal protein 78kDa	-0.551312	0.00060292
1562848_at	IST1	increased sodium tolerance 1 homolog (yeast)	-0.551249	0.000316721
229377_at	GRTP1	growth hormone regulated TBC protein 1	-0.551172	0.000870672
205339_at	STIL	SCL/TAL1 interrupting locus	-0.551006	0.001417
235204_at	ENTPD7	ectonucleoside triphosphate diphosphohydrolase 7	-0.550612	0.00101832
209780_at	PHTF2	putative homeodomain transcription factor 2	-0.550463	0.00185441
231929_at	IKZF2	IKAROS family zinc finger 2 (Helios)	-0.550216	0.00253933
238057_at	USP45	ubiquitin specific peptidase 45	-0.550195	0.00249405
226018_at	MTURN	maturin, neural progenitor differentiation regulator homolog (Xenopus)	-0.550099	0.00213397
238681_at	GDPD1	glycerophosphodiester phosphodiesterase domain containing 1	-0.550077	0.0124369
225785_at	REEP3	receptor accessory protein 3	-0.54966	0.00273498
206533_at	CHRNA5	cholinergic receptor, nicotinic, alpha 5 (neuronal)	-0.549278	0.000523649
56256_at	SIDT2	SID1 transmembrane family, member 2	-0.549173	0.000345273
217964_at	TTC19	tetratricopeptide repeat domain 19	-0.5491	0.000169786
231875_at	KIF21A	kinesin family member 21A	-0.548703	0.0473635
226468_at	RNF115	ring finger protein 115	-0.548584	0.00288326
212052_s_at	TBC1D9B	TBC1 domain family, member 9B (with GRAM domain)	-0.548518	0.000574486
236841_at	LOC100134445	uncharacterized LOC100134445	-0.548517	0.0121309
1552678_a_at	USP28	ubiquitin specific peptidase 28	-0.548434	0.000662556
1569484_s_at	MDN1	MDN1, midasin homolog (yeast)	-0.548059	0.0306579
228415_at	AP1S2	adaptor-related protein complex 1, sigma 2 subunit	-0.547662	0.000397983
209701_at	ERAP1	endoplasmic reticulum aminopeptidase 1	-0.547078	0.00197955
59631_at	TXNRD3 /// TXNRD3NB	thioredoxin reductase 3 /// thioredoxin reductase 3 neighbor	-0.546937	0.000957787
204344_s_at	SEC23A	Sec23 homolog A (S. cerevisiae)	-0.546451	0.000429233
217886_at	EPS15	epidermal growth factor receptor pathway substrate 15	-0.546443	0.0017103
217140_s_at	VDAC1	voltage-dependent anion channel 1	-0.546318	0.000228849
213110_s_at	COL4A5	collagen, type IV, alpha 5	-0.546061	0.000425033
218674_at	TRAPPC13	trafficking protein particle complex 13	-0.545519	0.0159736
226722_at	FAM20C	family with sequence similarity 20, member C	-0.545449	0.00202262
238889_at	AGBL5	ATP/GTP binding protein-like 5	-0.545347	0.0254845
202942_at	ETFB	electron-transfer-flavoprotein, beta polypeptide	-0.545274	0.00200885
238965_at	AP001062.7 /// C21orf2	--- /// chromosome 21 open reading frame 2	-0.545062	0.0250686
229204_at	RP5-930J4.4	---	-0.544602	0.000333025
219358_s_at	ADAP2	ArfGAP with dual PH domains 2	-0.544221	0.00509097
1564494_s_at	P4HB	prolyl 4-hydroxylase, beta polypeptide	-0.544164	0.00146526
238736_at	REV3L	REV3-like, polymerase (DNA directed), zeta, catalytic subunit	-0.544145	0.0304924
204088_at	P2RX4	purinergic receptor P2X, ligand-gated ion channel, 4	-0.544035	0.00121126
1552680_a_at	CASC5	cancer susceptibility candidate 5	-0.543514	0.0432343
235405_at	GSTA4	glutathione S-transferase alpha 4	-0.543469	0.0256558
201906_s_at	CTDSPL	CTD (carboxy-terminal domain, RNA polymerase II, polypeptide A) small phosphatase-like	-0.543378	0.00039684
227386_s_at	TMEM200B	transmembrane protein 200B	-0.543137	0.0011092
212927_at	SMC5	structural maintenance of chromosomes 5	-0.543126	0.00738471
207821_s_at	PTK2	protein tyrosine kinase 2	-0.542975	0.000886037
45828_at	ATP5SL	ATP5S-like	-0.542651	0.00098009
224893_at	ATL3	atlastin GTPase 3	-0.54259	0.000189997
202260_s_at	STXBP1	syntaxin binding protein 1	-0.542449	0.000430046
240383_at	UBE2D3	ubiquitin-conjugating enzyme E2D 3	-0.542341	0.0733697
238554_at	CYB5B	cytochrome b5 type B (outer mitochondrial membrane)	-0.542276	0.0030083
227763_at	LYPD6	LY6/PLAUR domain containing 6	-0.542092	0.00363892
219978_s_at	NUSAP1	nucleolar and spindle associated protein 1	-0.54203	0.00033982
224946_s_at	CCDC115	coiled-coil domain containing 115	-0.541696	0.000177902
209717_at	EVI5	ecotropic viral integration site 5	-0.541552	0.0018504
227417_at	2017-03-02	mitochondrial amidoxime reducing component 2	-0.541458	0.000308754
1556117_at	LINC01260	long intergenic non-protein coding RNA 1260	-0.541311	0.0470816
230235_at	MCTS1	malignant T cell amplified sequence 1	-0.541166	0.0125834
238576_at	MOCOS	molybdenum cofactor sulfurase	-0.541135	0.00335005
219557_s_at	NRIP3	nuclear receptor interacting protein 3	-0.540948	0.00326535
207156_at	HIST1H2AG /// HIST1H2AH /// HIST1H2AI /// HIST1H2AK /// HIST1H2AL /// HIST1H2AM	histone cluster 1, H2ag /// histone cluster 1, H2ah /// histone cluster 1, H2ai /// histone cluster 1, H2ak /// histone cluster 1, H2al /// histone cluster 1, H2am	-0.540946	0.0143971
206921_at	GLE1	GLE1 RNA export mediator	-0.540828	0.00305798
205206_at	KAL1	Kallmann syndrome 1 sequence	-0.5401	0.0408976
1568834_s_at	CCDC90B	coiled-coil domain containing 90B	-0.539758	0.0300044
1561705_at	BC037861 /// CTD-2036P10.3	Homo sapiens cDNA clone IMAGE:5272626. /// ---	-0.539643	0.000754137
202720_at	TES	testis derived transcript (3 LIM domains)	-0.53959	0.000448863
226905_at	FAM101B	family with sequence similarity 101, member B	-0.539533	0.000326229
213657_s_at	AK055981 /// RP11-617F23.1	Homo sapiens cDNA FLJ31419 fis, clone NT2NE2000356. /// ---	-0.539168	0.00175218
219013_at	GALNT11	polypeptide N-acetylgalactosaminyltransferase 11	-0.539105	0.00104367
203057_s_at	PRDM2	PR domain containing 2, with ZNF domain	-0.538999	0.00182163
203293_s_at	LMAN1	lectin, mannose-binding, 1	-0.538937	0.000766947
210882_s_at	TRO	trophinin	-0.538829	0.00376323
202012_s_at	EXT2	exostosin glycosyltransferase 2	-0.538499	0.00212603
215997_s_at	CUL4B	cullin 4B	-0.538115	0.000648229
1564907_s_at	MATR3 /// SNHG4	matrin 3 /// small nucleolar RNA host gene 4 (non-protein coding)	-0.537669	0.00107108
231131_at	FAM133A	family with sequence similarity 133, member A	-0.537467	0.0554364
230712_at	LOC101930059 /// LOC102724250 /// NBPF1 /// NBPF11 /// NBPF15	uncharacterized LOC101930059 /// neuroblastoma breakpoint family member 1-like /// neuroblastoma breakpoint family, member 1 /// neuroblastoma breakpoint family, member 11 /// neuroblastoma breakpoint family, member 15	-0.537419	0.00301726
215013_s_at	USP34	ubiquitin specific peptidase 34	-0.537085	0.00727452
226934_at	CPSF6	cleavage and polyadenylation specific factor 6, 68kDa	-0.536841	0.00502953
227055_at	METTL7B	methyltransferase like 7B	-0.536815	0.00623676
235625_at	VPS41	vacuolar protein sorting 41 homolog (S. cerevisiae)	-0.536598	0.00316384
239232_at	MSI2	musashi RNA-binding protein 2	-0.536468	0.017764
244819_x_at	PSPH	phosphoserine phosphatase	-0.536227	0.00705103
202740_at	ABHD14A-ACY1 /// ACY1	ABHD14A-ACY1 readthrough (NMD candidate) /// aminoacylase 1	-0.536128	0.0024091
237048_at	RP11-66N11.8	---	-0.535523	0.00701354
204540_at	EEF1A2	eukaryotic translation elongation factor 1 alpha 2	-0.535487	0.000351248
219428_s_at	PXMP4	peroxisomal membrane protein 4, 24kDa	-0.535382	0.00265073
204734_at	KRT15	keratin 15	-0.535257	0.000723111
208962_s_at	FADS1 /// MIR1908	fatty acid desaturase 1 /// microRNA 1908	-0.535153	0.00573985
213649_at	SRSF7	serine/arginine-rich splicing factor 7	-0.5351	0.0276202
217762_s_at	RAB31	RAB31, member RAS oncogene family	-0.535009	0.00289352
208937_s_at	ID1	inhibitor of DNA binding 1, dominant negative helix-loop-helix protein	-0.534944	0.00399002
215281_x_at	POGZ	pogo transposable element with ZNF domain	-0.534926	0.0365354
206102_at	GINS1	GINS complex subunit 1 (Psf1 homolog)	-0.534652	0.000268605
239014_at	CCAR1	cell division cycle and apoptosis regulator 1	-0.534496	0.00152002
1557895_at	FLJ35934	FLJ35934	-0.534436	0.0176031
1557217_a_at	FANCB	Fanconi anemia, complementation group B	-0.534396	0.0328126
208813_at	GOT1	glutamic-oxaloacetic transaminase 1, soluble	-0.534288	0.000236118
203582_s_at	RAB4A /// SPHAR	RAB4A, member RAS oncogene family /// S-phase response (cyclin related)	-0.532877	0.00100699
1553226_at	LINC00052	long intergenic non-protein coding RNA 52	-0.532541	0.00889305
1553530_a_at	ITGB1	integrin, beta 1 (fibronectin receptor, beta polypeptide, antigen CD29 includes MDF2, MSK12)	-0.5325	0.00101552
228063_s_at	NAP1L5	nucleosome assembly protein 1-like 5	-0.53247	0.00101693
239913_at	SLC10A4	solute carrier family 10, member 4	-0.531885	0.0046533
1559258_a_at	CT83	cancer/testis antigen 83	-0.53123	0.00129238
227329_at	ZBTB46	zinc finger and BTB domain containing 46	-0.530847	0.0125072
200783_s_at	STMN1	stathmin 1	-0.530635	0.000326917
201910_at	FARP1	FERM, RhoGEF (ARHGEF) and pleckstrin domain protein 1 (chondrocyte-derived)	-0.530595	0.00219628
208407_s_at	CTNND1 /// TMX2-CTNND1	catenin (cadherin-associated protein), delta 1 /// TMX2-CTNND1 readthrough (NMD candidate)	-0.530545	0.000360823
227117_at	XPOT	exportin, tRNA	-0.5301	0.00196673
209806_at	HIST1H2BK	histone cluster 1, H2bk	-0.529673	0.00124586
223475_at	CRISPLD1	cysteine-rich secretory protein LCCL domain containing 1	-0.52961	0.00266061
212098_at	MGAT5	mannosyl (alpha-1,6-)-glycoprotein beta-1,6-N-acetyl-glucosaminyltransferase	-0.52946	0.000568042
227895_at	FAM120B	family with sequence similarity 120B	-0.529171	0.000389857
225540_at	MAP2	microtubule-associated protein 2	-0.528951	0.0300152
228264_at	ACCS	1-aminocyclopropane-1-carboxylate synthase homolog (Arabidopsis)(non-functional)	-0.528785	0.023886
228455_at	RP5-1074L1.4	---	-0.528713	0.00479795
224336_s_at	DUSP16	dual specificity phosphatase 16	-0.528669	0.00174222
215323_at	LUZP2	leucine zipper protein 2	-0.528485	0.00470711
228198_s_at	FAHD2CP	fumarylacetoacetate hydrolase domain containing 2C, pseudogene	-0.528364	0.000435695
242331_x_at	LOC642236	FSHD region gene 1 pseudogene	-0.52831	0.00268922
1556579_s_at	IGSF10	immunoglobulin superfamily, member 10	-0.52813	0.40232
235163_at	MOB3A	MOB kinase activator 3A	-0.528104	0.000779706
244153_at	ZNF207	zinc finger protein 207	-0.528023	0.00189604
213883_s_at	TM2D1	TM2 domain containing 1	-0.527766	0.00258037
231944_at	ERO1LB	ERO1-like beta (S. cerevisiae)	-0.527577	0.0101567
206469_x_at	AKR7A3	aldo-keto reductase family 7, member A3 (aflatoxin aldehyde reductase)	-0.527565	0.000578374
213346_at	TEX30	testis expressed 30	-0.527455	0.00181885
211184_s_at	USH1C	Usher syndrome 1C (autosomal recessive, severe)	-0.526799	0.0291612
202068_s_at	LDLR	low density lipoprotein receptor	-0.526619	0.00417057
200974_at	ACTA2	actin, alpha 2, smooth muscle, aorta	-0.526591	0.242588
203227_s_at	TSPAN31	tetraspanin 31	-0.526563	0.000308725
230720_at	RNF182	ring finger protein 182	-0.526553	0.448655
242974_at	CD47	CD47 molecule	-0.526527	0.00498131
212740_at	PIK3R4	phosphoinositide-3-kinase, regulatory subunit 4	-0.526307	0.000664152
203811_s_at	DNAJB4	DnaJ (Hsp40) homolog, subfamily B, member 4	-0.526197	0.0035103
230304_at	CTB-31O20.2	---	-0.526173	0.00206031
203302_at	DCK	deoxycytidine kinase	-0.52609	0.00122436
1554726_at	ZNF655	zinc finger protein 655	-0.526037	0.0143856
223599_at	TRIM6	tripartite motif containing 6	-0.525631	0.00574802
219038_at	MORC4	MORC family CW-type zinc finger 4	-0.525524	0.00490059
201236_s_at	BTG2	BTG family, member 2	-0.525156	0.0131624
201376_s_at	HNRNPF	heterogeneous nuclear ribonucleoprotein F	-0.525097	0.00080496
229861_at	LIG3	ligase III, DNA, ATP-dependent	-0.525073	0.00245047
212953_x_at	CALR	calreticulin	-0.525052	0.000344745
202792_s_at	PPP6R2	protein phosphatase 6, regulatory subunit 2	-0.524814	0.00144425
235826_at	LOC101928954	uncharacterized LOC101928954	-0.524304	0.0153906
228989_at	TYMSOS	TYMS opposite strand	-0.523982	0.0174413
214918_at	HNRNPM	heterogeneous nuclear ribonucleoprotein M	-0.523568	0.0166372
230811_at	SPATA33	spermatogenesis associated 33	-0.523398	0.000587636
230003_at	SLC16A7	solute carrier family 16 (monocarboxylate transporter), member 7	-0.523364	0.00852535
235742_at	RHOC	ras homolog family member C	-0.523229	0.0155242
228384_s_at	PYROXD2	pyridine nucleotide-disulphide oxidoreductase domain 2	-0.523184	0.000980376
226825_s_at	TMEM165	transmembrane protein 165	-0.522791	0.000252254
211804_s_at	CDK2	cyclin-dependent kinase 2	-0.522019	0.000582463
202117_at	ARHGAP1	Rho GTPase activating protein 1	-0.521809	0.000636139
218433_at	PANK3	pantothenate kinase 3	-0.521711	0.000549768
217766_s_at	TMEM50A	transmembrane protein 50A	-0.521495	0.00112202
208951_at	ALDH7A1	aldehyde dehydrogenase 7 family, member A1	-0.521477	0.00137105
235850_at	FAM162A	family with sequence similarity 162, member A	-0.521473	0.0324144
209234_at	KIF1B	kinesin family member 1B	-0.521407	0.00310836
207149_at	CDH12	cadherin 12, type 2 (N-cadherin 2)	-0.521249	0.00811315
223765_s_at	KBTBD4	kelch repeat and BTB (POZ) domain containing 4	-0.520995	0.00138562
227462_at	ERAP2	endoplasmic reticulum aminopeptidase 2	-0.520982	0.0438582
230904_at	FSD1L	fibronectin type III and SPRY domain containing 1-like	-0.520915	0.00852067
226999_at	RNPC3	RNA-binding region (RNP1, RRM) containing 3	-0.520886	0.02949
243109_at	MCTP2	multiple C2 domains, transmembrane 2	-0.520535	0.0613649
238464_at	ANKRD36	ankyrin repeat domain 36	-0.520468	0.00318981
1557363_a_at	PHIP	pleckstrin homology domain interacting protein	-0.520457	0.00604435
204860_s_at	NAIP	NLR family, apoptosis inhibitory protein	-0.520447	0.00103639
230320_at	TBRG1	transforming growth factor beta regulator 1	-0.520221	0.000380832
213061_s_at	NTAN1	N-terminal asparagine amidase	-0.52016	0.000272398
203215_s_at	MYO6	myosin VI	-0.520128	0.00504109
235974_at	EXOC4	exocyst complex component 4	-0.520083	0.00743238
226030_at	ACADSB	acyl-CoA dehydrogenase, short/branched chain	-0.519928	0.00191946
232138_at	MBNL2 /// MBNL2	Homo sapiens muscleblind-like splicing regulator 2 (MBNL2), transcript variant 3, mRNA. /// muscleblind-like splicing regulator 2	-0.519745	0.00311488
209577_at	PCYT2	phosphate cytidylyltransferase 2, ethanolamine	-0.519677	0.00166096
214779_s_at	SGSM3	small G protein signaling modulator 3	-0.519622	0.00176458
237116_at	LOC646903	uncharacterized LOC646903	-0.519521	0.00234415
217465_at	NCKAP1	NCK-associated protein 1	-0.51936	0.00221594
211981_at	COL4A1	collagen, type IV, alpha 1	-0.519033	0.0107453
1552423_at	ETV3	ets variant 3	-0.518799	0.000358793
232431_at	NR3C1	nuclear receptor subfamily 3, group C, member 1 (glucocorticoid receptor)	-0.518453	0.0865126
1555758_a_at	CDKN3	cyclin-dependent kinase inhibitor 3	-0.518447	0.00079939
204788_s_at	PPOX	protoporphyrinogen oxidase	-0.518373	0.0042139
209206_at	LOC102724364 /// SEC22B	vesicle-trafficking protein SEC22b-like /// SEC22 vesicle trafficking protein homolog B (S. cerevisiae) (gene/pseudogene)	-0.518312	0.000381127
210379_s_at	TLK1	tousled-like kinase 1	-0.518046	0.0175043
230758_at	GEMIN8	gem (nuclear organelle) associated protein 8	-0.518046	0.00240142
226864_at	PKIA	protein kinase (cAMP-dependent, catalytic) inhibitor alpha	-0.51801	0.00763552
214778_at	MEGF8	multiple EGF-like-domains 8	-0.517963	0.0190806
228983_at	C17orf85	chromosome 17 open reading frame 85	-0.517885	0.00199574
222444_at	ARMCX3	armadillo repeat containing, X-linked 3	-0.51719	0.00292007
224392_s_at	OPN3	opsin 3	-0.517163	0.00135966
202733_at	LOC101927705 /// P4HA2	uncharacterized LOC101927705 /// prolyl 4-hydroxylase, alpha polypeptide II	-0.516943	0.000861109
201363_s_at	IVNS1ABP	influenza virus NS1A binding protein	-0.516942	0.000820579
217899_at	TMEM214	transmembrane protein 214	-0.516857	0.000362423
1569723_a_at	SPIRE2	spire-type actin nucleation factor 2	-0.516827	0.00650398
1554415_at	TAF5L	TAF5-like RNA polymerase II, p300/CBP-associated factor (PCAF)-associated factor, 65kDa	-0.51608	0.00267643
206081_at	SLC24A1	solute carrier family 24 (sodium/potassium/calcium exchanger), member 1	-0.515954	0.00128756
214107_x_at	LOC440434	aminopeptidase puromycin sensitive pseudogene	-0.515941	0.000274546
228992_at	MED28	mediator complex subunit 28	-0.51589	0.000469617
225009_at	CMTM4	CKLF-like MARVEL transmembrane domain containing 4	-0.51582	0.00428431
203790_s_at	HRSP12	heat-responsive protein 12	-0.515713	0.00056128
222977_at	SURF4	surfeit 4	-0.515286	0.000521736
1554355_a_at	SIAE	sialic acid acetylesterase	-0.515235	0.00857343
201838_s_at	SUPT7L	suppressor of Ty 7 (S. cerevisiae)-like	-0.514742	0.0173761
1552787_at	HELB	helicase (DNA) B	-0.514375	0.00338532
235252_at	KSR1	kinase suppressor of ras 1	-0.514326	0.00148127
223266_at	STRADB	STE20-related kinase adaptor beta	-0.514203	0.000320224
203657_s_at	CTSF	cathepsin F	-0.514202	0.00549731
227702_at	CYP4X1	cytochrome P450, family 4, subfamily X, polypeptide 1	-0.513517	0.0265349
240155_x_at	ZNF493	zinc finger protein 493	-0.513456	0.00114822
226641_at	ANKRD44	ankyrin repeat domain 44	-0.513119	0.0114381
212728_at	DLG3	discs, large homolog 3 (Drosophila)	-0.512929	0.00158681
244037_at	LOC100507520	uncharacterized LOC100507520	-0.512824	0.00325879
213383_at	SBF1	SET binding factor 1	-0.512579	0.00107551
230379_x_at	NDUFAF7	NADH dehydrogenase (ubiquinone) complex I, assembly factor 7	-0.512561	0.0278349
224875_at	C5orf24	chromosome 5 open reading frame 24	-0.512532	0.0372613
204768_s_at	FEN1	flap structure-specific endonuclease 1	-0.512168	0.00020737
65472_at	C2orf68	chromosome 2 open reading frame 68	-0.511922	0.00639562
206500_s_at	MIS18BP1	MIS18 binding protein 1	-0.511908	0.0531546
212126_at	CBX5	chromobox homolog 5	-0.511163	0.00031347
1566191_at	SUZ12	SUZ12 polycomb repressive complex 2 subunit	-0.511081	0.00194451
235093_at	PEX13	peroxisomal biogenesis factor 13	-0.510667	0.00055325
1569729_a_at	ASZ1	ankyrin repeat, SAM and basic leucine zipper domain containing 1	-0.510664	0.0166372
227748_at	RBMXL1	RNA binding motif protein, X-linked-like 1	-0.510615	0.00199428
222310_at	SCAF4	SR-related CTD-associated factor 4	-0.510218	0.0671444
225098_at	ABI2	abl-interactor 2	-0.510163	0.000590953
205191_at	RP2	retinitis pigmentosa 2 (X-linked recessive)	-0.51005	0.015996
230081_at	PLCXD3	phosphatidylinositol-specific phospholipase C, X domain containing 3	-0.509992	0.0160399
232745_x_at	SPEF2	sperm flagellar 2	-0.509945	0.00096741
214651_s_at	HOXA10-HOXA9 /// HOXA9 /// MIR196B	HOXA10-HOXA9 readthrough /// homeobox A9 /// microRNA 196b	-0.509368	0.00293055
212320_at	TUBB	tubulin, beta class I	-0.509314	0.000442806
225717_at	KIAA1715	KIAA1715	-0.509188	0.0151413
218175_at	CCDC92	coiled-coil domain containing 92	-0.509184	0.0176761
203304_at	BAMBI	BMP and activin membrane-bound inhibitor	-0.509138	0.00172632
210150_s_at	LAMA5	laminin, alpha 5	-0.509077	0.00800878
201888_s_at	IL13RA1	interleukin 13 receptor, alpha 1	-0.508841	0.00973484
214268_s_at	MTMR4	myotubularin related protein 4	-0.508827	0.00097352
232000_at	TTC39B	tetratricopeptide repeat domain 39B	-0.508558	0.0035213
205640_at	ALDH3B1	aldehyde dehydrogenase 3 family, member B1	-0.508496	0.0096923
224743_at	IMPAD1	inositol monophosphatase domain containing 1	-0.508249	0.00037594
242417_at	LOC283278 /// PLEKHA7	uncharacterized LOC283278 /// pleckstrin homology domain containing, family A member 7	-0.508124	0.00891317
224810_s_at	ANKRD13A	ankyrin repeat domain 13A	-0.508085	0.000603844
1554704_at	ATP8B3	ATPase, aminophospholipid transporter, class I, type 8B, member 3	-0.507991	0.000858413
1555255_a_at	PPIP5K1	diphosphoinositol pentakisphosphate kinase 1	-0.507962	0.00125446
210508_s_at	KCNQ2	potassium voltage-gated channel, KQT-like subfamily, member 2	-0.507652	0.00039621
241541_at	MIB2	mindbomb E3 ubiquitin protein ligase 2	-0.507159	0.00279602
227002_at	FAM78A /// LOC101927137	family with sequence similarity 78, member A /// uncharacterized LOC101927137	-0.507012	0.00723224
225892_at	IREB2	iron-responsive element binding protein 2	-0.506961	0.0134675
230699_at	PGLS	6-phosphogluconolactonase	-0.506897	0.010788
230011_at	MEI1	meiosis inhibitor 1	-0.506631	0.00215821
229741_at	MAVS	mitochondrial antiviral signaling protein	-0.506562	0.000678937
229399_at	CCDC186	coiled-coil domain containing 186	-0.506494	0.209498
226038_at	LONRF1	LON peptidase N-terminal domain and ring finger 1	-0.506195	0.000409101
205905_s_at	MICA /// MICB	MHC class I polypeptide-related sequence A /// MHC class I polypeptide-related sequence B	-0.506028	0.000596706
209551_at	YIPF4	Yip1 domain family, member 4	-0.505993	0.010626
203209_at	RFC5	replication factor C (activator 1) 5, 36.5kDa	-0.505728	0.000477495
211337_s_at	TUBGCP4	tubulin, gamma complex associated protein 4	-0.505638	0.000793045
222679_s_at	DCUN1D1	DCN1, defective in cullin neddylation 1, domain containing 1	-0.505638	0.00516066
235014_at	ILF3-AS1	ILF3 antisense RNA 1 (head to head)	-0.505597	0.000727421
1554628_at	ZNF57	zinc finger protein 57	-0.50557	0.00154742
227012_at	SLC25A40	solute carrier family 25, member 40	-0.505509	0.000928811
229268_at	OTULIN	OTU deubiquitinase with linear linkage specificity	-0.505449	0.000646231
225710_at	GNB4	guanine nucleotide binding protein (G protein), beta polypeptide 4	-0.50544	0.000854136
226609_at	DCBLD1	discoidin, CUB and LCCL domain containing 1	-0.505411	0.0017684
216958_s_at	IVD	isovaleryl-CoA dehydrogenase	-0.505226	0.00148138
230332_at	ZCCHC7	zinc finger, CCHC domain containing 7	-0.504999	0.0206279
210337_s_at	ACLY	ATP citrate lyase	-0.504965	0.00106595
242131_at	ATP6	ATP synthase F0 subunit 6	-0.50483	0.0259385
202020_s_at	LANCL1	LanC lantibiotic synthetase component C-like 1 (bacterial)	-0.504707	0.000810696
1555330_at	GCLC	glutamate-cysteine ligase, catalytic subunit	-0.504654	0.0137025
235387_at	GSTCD	glutathione S-transferase, C-terminal domain containing	-0.504493	0.00900482
230077_at	LOC220729 /// SDHA /// SDHAP1 /// SDHAP2	succinate dehydrogenase complex, subunit A, flavoprotein (Fp) pseudogene /// succinate dehydrogenase complex, subunit A, flavoprotein (Fp) /// succinate dehydrogenase complex, subunit A, flavoprotein pseudogene 1 /// succinate dehydrogenase complex, subunit A, flavoprotein pseudogene 2	-0.504352	0.027741
227279_at	TCEAL3	transcription elongation factor A (SII)-like 3	-0.504258	0.00286974
226897_s_at	ZC3H7A	zinc finger CCCH-type containing 7A	-0.504185	0.001939
211929_at	HNRNPA3	heterogeneous nuclear ribonucleoprotein A3	-0.504089	0.00412273
238020_at	PSMC2	proteasome (prosome, macropain) 26S subunit, ATPase, 2	-0.503967	0.0417329
207275_s_at	ACSL1	acyl-CoA synthetase long-chain family member 1	-0.503795	0.000904371
212022_s_at	MKI67	marker of proliferation Ki-67	-0.503713	0.00644433
203758_at	CTSO	cathepsin O	-0.50368	0.00997581
209608_s_at	ACAT2	acetyl-CoA acetyltransferase 2	-0.503229	0.00156662
227740_at	UHMK1	U2AF homology motif (UHM) kinase 1	-0.502881	0.00648213
205027_s_at	MAP3K8	mitogen-activated protein kinase kinase kinase 8	-0.502823	0.0177622
214185_at	KHDRBS1	KH domain containing, RNA binding, signal transduction associated 1	-0.502355	0.00761405
224643_at	PRRC1	proline-rich coiled-coil 1	-0.502173	0.000284029
202127_at	PRPF4B	pre-mRNA processing factor 4B	-0.502162	0.0169815
53720_at	C19orf66	chromosome 19 open reading frame 66	-0.501913	0.0153717
218927_s_at	CHST12	carbohydrate (chondroitin 4) sulfotransferase 12	-0.501795	0.000238402
226336_at	LOC101060363 /// PPIA	peptidyl-prolyl cis-trans isomerase A-like /// peptidylprolyl isomerase A (cyclophilin A)	-0.501785	0.000755413
200702_s_at	DDX24	DEAD (Asp-Glu-Ala-Asp) box helicase 24	-0.501572	0.0153132
204081_at	NRGN	neurogranin (protein kinase C substrate, RC3)	-0.501135	0.00119288
208844_at	VDAC3	voltage-dependent anion channel 3	-0.500924	0.00165277
219984_s_at	HRASLS	HRAS-like suppressor	-0.500795	0.00180262
230067_at	FAM124A	family with sequence similarity 124A	-0.500736	0.00146461
201641_at	BST2	bone marrow stromal cell antigen 2	-0.500535	0.000333152
238982_at	DENR	density-regulated protein	-0.50032	0.0581749
202974_at	MPP1	membrane protein, palmitoylated 1, 55kDa	-0.50003	0.00131817
202128_at	AREL1	apoptosis resistant E3 ubiquitin protein ligase 1	-0.499124	0.000432619
212539_at	CHD1L	chromodomain helicase DNA binding protein 1-like	-0.499019	0.000903253
230875_s_at	ATP11A	ATPase, class VI, type 11A	-0.498874	0.0285894
201529_s_at	RPA1	replication protein A1, 70kDa	-0.498863	0.000546904
212234_at	ASXL1	additional sex combs like transcriptional regulator 1	-0.498859	0.000522761
226194_at	CHAMP1	chromosome alignment maintaining phosphoprotein 1	-0.498794	0.000607111
1555388_s_at	SNX25	sorting nexin 25	-0.498484	0.0220604
228168_at	ATP5G3	ATP synthase, H+ transporting, mitochondrial Fo complex, subunit C3 (subunit 9)	-0.49825	0.00339429
225668_at	FAM173B	family with sequence similarity 173, member B	-0.498038	0.012252
1553685_s_at	SP1	Sp1 transcription factor	-0.497868	0.00131379
213386_at	TMEM246	transmembrane protein 246	-0.497528	0.00155942
219493_at	SHCBP1	SHC SH2-domain binding protein 1	-0.49749	0.015141
231989_s_at	LOC101060604 /// LOC101929910 /// LOC102725125 /// LOC613037 /// NPIPA5 /// NPIPB3 /// NPIPB4 /// NPIPB5 /// SLC7A5P1 /// SMG1P1 /// SMG1P3	putative L-type amino acid transporter 1-like protein IMAA-like /// nuclear pore complex-interacting protein family member B4-like /// serine/threonine-protein kinase SMG1-like /// nuclear pore complex interacting protein pseudogene /// nuclear pore complex interacting protein family, member A5 /// nuclear pore complex interacting protein family, member B3 /// nuclear pore complex interacting pro…	-0.497341	0.0094737
239047_at	FAM122C	family with sequence similarity 122C	-0.497314	0.00067793
201816_s_at	GBAS	glioblastoma amplified sequence	-0.497284	0.000478906
201487_at	CTSC	cathepsin C	-0.497217	0.000340773
209041_s_at	UBE2G2	ubiquitin-conjugating enzyme E2G 2	-0.497156	0.00332935
1557749_at	EHBP1L1	EH domain binding protein 1-like 1	-0.497099	0.060259
201476_s_at	RRM1	ribonucleotide reductase M1	-0.497083	0.000349009
242994_at	RP4-657D16.3	---	-0.496907	0.000801345
227819_at	LGR6	leucine-rich repeat containing G protein-coupled receptor 6	-0.496803	0.00176731
224827_at	UBTD2	ubiquitin domain containing 2	-0.496726	0.000346773
223253_at	EPDR1	ependymin related 1	-0.496493	0.00441451
221804_s_at	FAM45A /// FAM45B	family with sequence similarity 45, member A /// family with sequence similarity 45, member A pseudogene	-0.496099	0.000751252
213939_s_at	RUFY3	RUN and FYVE domain containing 3	-0.496023	0.013873
235156_at	BRWD3	bromodomain and WD repeat domain containing 3	-0.495988	0.00757812
243176_at	ARL5A /// LOC101929356	ADP-ribosylation factor-like 5A /// uncharacterized LOC101929356	-0.495931	0.000353961
209000_s_at	2017-09-08	septin 8	-0.495804	0.00157804
219694_at	FAM105A	family with sequence similarity 105, member A	-0.495594	0.00129404
221745_at	DCAF7	DDB1 and CUL4 associated factor 7	-0.495284	0.065029
238510_at	LOC101928852 /// ZNF720	protein FRG2-like-2-like /// zinc finger protein 720	-0.495104	0.00195461
223576_at	C6orf203	chromosome 6 open reading frame 203	-0.495083	0.00191498
242006_at	LCA5	Leber congenital amaurosis 5	-0.49506	0.00488698
1569054_at	SLC1A3	solute carrier family 1 (glial high affinity glutamate transporter), member 3	-0.494969	0.0119545
223908_at	HDAC8	histone deacetylase 8	-0.494642	0.00189991
226291_at	ALS2	amyotrophic lateral sclerosis 2 (juvenile)	-0.494343	0.00308621
220399_at	LINC00115	long intergenic non-protein coding RNA 115	-0.494189	0.00257571
223027_at	SNX9	sorting nexin 9	-0.494149	0.008536
217717_s_at	YWHAB	tyrosine 3-monooxygenase/tryptophan 5-monooxygenase activation protein, beta	-0.494139	0.00080932
235483_at	STX3	syntaxin 3	-0.493688	0.00480621
238504_at	C6orf57	chromosome 6 open reading frame 57	-0.493503	0.0272729
212121_at	TCTN3	tectonic family member 3	-0.493212	0.000496731
209672_s_at	MIOS	missing oocyte, meiosis regulator, homolog (Drosophila)	-0.492833	0.00539368
227482_at	ADCK1	aarF domain containing kinase 1	-0.492827	0.000398512
221669_s_at	ACAD8	acyl-CoA dehydrogenase family, member 8	-0.492719	0.00102627
210074_at	CTSV	cathepsin V	-0.492686	0.017192
209904_at	TNNC1	troponin C type 1 (slow)	-0.492251	0.0191683
226840_at	H2AFY	H2A histone family, member Y	-0.491922	0.00535495
241385_at	LARP7	La ribonucleoprotein domain family, member 7	-0.491795	0.00808513
1569472_s_at	TTC3 /// TTC3P1	tetratricopeptide repeat domain 3 /// tetratricopeptide repeat domain 3 pseudogene 1	-0.491706	0.0161615
201463_s_at	TALDO1	transaldolase 1	-0.491246	0.000726249
232275_s_at	HS6ST3	heparan sulfate 6-O-sulfotransferase 3	-0.49124	0.0814489
223575_at	KIAA1549	KIAA1549	-0.491199	0.00401888
202086_at	MX1	myxovirus (influenza virus) resistance 1, interferon-inducible protein p78 (mouse)	-0.490854	0.0278005
236193_at	HIST1H2BC	histone cluster 1, H2bc	-0.490832	0.0281439
222142_at	CYLD	cylindromatosis (turban tumor syndrome)	-0.490225	0.00155049
225365_at	ZDHHC20	zinc finger, DHHC-type containing 20	-0.490193	0.000445593
229956_at	NR2C1	nuclear receptor subfamily 2, group C, member 1	-0.490026	0.010199
236208_at	MOCS2	molybdenum cofactor synthesis 2	-0.490016	0.0234291
226365_at	RP11-846E15.2	---	-0.489547	0.00579692
217967_s_at	FAM129A	family with sequence similarity 129, member A	-0.489429	0.00321423
203343_at	UGDH	UDP-glucose 6-dehydrogenase	-0.489408	0.00430376
202179_at	BLMH	bleomycin hydrolase	-0.489304	0.000844802
238824_at	RPS29	ribosomal protein S29	-0.489009	0.00293081
1554356_at	GINS4	GINS complex subunit 4 (Sld5 homolog)	-0.488895	0.00960971
1558792_x_at	AP2A1	adaptor-related protein complex 2, alpha 1 subunit	-0.48847	0.0230862
209713_s_at	SLC35D1	solute carrier family 35 (UDP-GlcA/UDP-GalNAc transporter), member D1	-0.488348	0.00237105
219156_at	SYNJ2BP /// SYNJ2BP-COX16	synaptojanin 2 binding protein /// SYNJ2BP-COX16 readthrough	-0.488332	0.00180361
218124_at	RETSAT	retinol saturase (all-trans-retinol 13,14-reductase)	-0.488006	0.000643042
209994_s_at	ABCB1 /// ABCB4	ATP-binding cassette, sub-family B (MDR/TAP), member 1 /// ATP-binding cassette, sub-family B (MDR/TAP), member 4	-0.487922	0.00138193
229000_at	ZNF77	zinc finger protein 77	-0.487837	0.000609506
209969_s_at	STAT1	signal transducer and activator of transcription 1, 91kDa	-0.487764	0.00186684
213186_at	DZIP3	DAZ interacting zinc finger protein 3	-0.487626	0.00432252
1554769_at	ZNF785	zinc finger protein 785	-0.487269	0.0140646
201286_at	SDC1	syndecan 1	-0.487155	0.00185784
227962_at	ACOX1	acyl-CoA oxidase 1, palmitoyl	-0.486936	0.00128483
204440_at	CD83	CD83 molecule	-0.486894	0.00302803
208579_x_at	H2BFS	H2B histone family, member S (pseudogene)	-0.48687	0.00242591
202464_s_at	PFKFB3	6-phosphofructo-2-kinase/fructose-2,6-biphosphatase 3	-0.486723	0.00413592
201195_s_at	SLC7A5	solute carrier family 7 (amino acid transporter light chain, L system), member 5	-0.486631	0.00076927
202338_at	TK1	thymidine kinase 1, soluble	-0.486613	0.000582248
201302_at	ANXA4	annexin A4	-0.486612	0.000723552
227422_at	STRN	striatin, calmodulin binding protein	-0.486541	0.00264571
239562_at	MTHFD2L	methylenetetrahydrofolate dehydrogenase (NADP+ dependent) 2-like	-0.486377	0.0041142
228395_at	GNL3	guanine nucleotide binding protein-like 3 (nucleolar)	-0.48637	0.010229
227273_at	BMPR1A	bone morphogenetic protein receptor, type IA	-0.486042	0.0047689
209677_at	PRKCI	protein kinase C, iota	-0.485871	0.0148816
223493_at	FBXO4	F-box protein 4	-0.48578	0.00081682
1554348_s_at	CDKN2AIPNL	CDKN2A interacting protein N-terminal like	-0.485757	0.00102776
231701_s_at	SHMT1	serine hydroxymethyltransferase 1 (soluble)	-0.485611	0.0045346
1559439_s_at	C21orf58	chromosome 21 open reading frame 58	-0.485472	0.00188346
212352_s_at	TMED10	transmembrane emp24-like trafficking protein 10 (yeast)	-0.485379	0.000382604
1554923_at	ANKS6	ankyrin repeat and sterile alpha motif domain containing 6	-0.485082	0.00532592
202893_at	UNC13B	unc-13 homolog B (C. elegans)	-0.485042	0.00243297
234210_x_at	ACTR2	ARP2 actin-related protein 2 homolog (yeast)	-0.484862	0.0106507
231832_at	GALNT4 /// POC1B-GALNT4	polypeptide N-acetylgalactosaminyltransferase 4 /// POC1B-GALNT4 readthrough	-0.484812	0.00986678
201475_x_at	MARS /// MIR6758	methionyl-tRNA synthetase /// microRNA 6758	-0.484358	0.00518751
204637_at	CGA	glycoprotein hormones, alpha polypeptide	-0.484334	0.172475
225107_at	HNRNPA2B1	heterogeneous nuclear ribonucleoprotein A2/B1	-0.484089	0.0884729
230462_at	NUMB	numb homolog (Drosophila)	-0.483926	0.0133327
224817_at	SH3PXD2A	SH3 and PX domains 2A	-0.483817	0.000727058
218506_x_at	GLYR1	glyoxylate reductase 1 homolog (Arabidopsis)	-0.483544	0.00126797
229568_at	MOB3B	MOB kinase activator 3B	-0.48347	0.0172673
205756_s_at	F8	coagulation factor VIII, procoagulant component	-0.483277	0.00168866
1555616_at	AC010524.4	---	-0.483096	0.0273302
226776_at	ENY2	enhancer of yellow 2 homolog (Drosophila)	-0.482996	0.014295
213792_s_at	INSR	insulin receptor	-0.482754	0.000821998
231880_at	STRIP2	striatin interacting protein 2	-0.482442	0.00622223
229579_s_at	DISP2	dispatched homolog 2 (Drosophila)	-0.482416	0.00405534
227682_at	SPPL2A	signal peptide peptidase like 2A	-0.482379	0.0338146
201308_s_at	2017-09-11	septin 11	-0.481742	0.038269
214664_at	PAICS	phosphoribosylaminoimidazole carboxylase, phosphoribosylaminoimidazole succinocarboxamide synthetase	-0.481317	0.00238686
202962_at	KIF13B	kinesin family member 13B	-0.48101	0.00294721
1556616_a_at	KLHDC4	kelch domain containing 4	-0.481003	0.0142492
208958_at	ERP44	endoplasmic reticulum protein 44	-0.480927	0.0216212
228622_s_at	DNAJC4	DnaJ (Hsp40) homolog, subfamily C, member 4	-0.48086	0.00747971
213472_at	HNRNPH1	heterogeneous nuclear ribonucleoprotein H1 (H)	-0.480841	0.0472323
238449_at	LOC440354 /// SMG1P5	Homo sapiens smg-1 homolog, phosphatidylinositol 3-kinase-related kinase (C. elegans) pseudogene (LOC440354), non-coding RNA. /// SMG1 pseudogene 5	-0.48063	0.0400913
227420_at	TNFAIP8L1	tumor necrosis factor, alpha-induced protein 8-like 1	-0.480538	0.0071528
226885_at	RNF217	ring finger protein 217	-0.480458	0.0212078
217777_s_at	PTPLAD1	protein tyrosine phosphatase-like A domain containing 1	-0.480438	0.0115457
238273_at	C7orf73 /// LOC101930655 /// SLC13A4	chromosome 7 open reading frame 73 /// uncharacterized LOC101930655 /// solute carrier family 13 (sodium/sulfate symporter), member 4	-0.480432	0.0029511
206110_at	HIST1H3A /// HIST1H3B /// HIST1H3C /// HIST1H3D /// HIST1H3E /// HIST1H3F /// HIST1H3G /// HIST1H3H /// HIST1H3I /// HIST1H3J	histone cluster 1, H3a /// histone cluster 1, H3b /// histone cluster 1, H3c /// histone cluster 1, H3d /// histone cluster 1, H3e /// histone cluster 1, H3f /// histone cluster 1, H3g /// histone cluster 1, H3h /// histone cluster 1, H3i /// histone cluster 1, H3j	-0.480353	0.00290855
216640_s_at	PDIA6	protein disulfide isomerase family A, member 6	-0.480296	0.000567648
223316_at	CCDC3	coiled-coil domain containing 3	-0.48012	0.00141984
203521_s_at	ZNF318	zinc finger protein 318	-0.480085	0.0302137
1568629_s_at	PIK3R2	phosphoinositide-3-kinase, regulatory subunit 2 (beta)	-0.479915	0.00213366
214703_s_at	MAN2B2	mannosidase, alpha, class 2B, member 2	-0.479891	0.0026688
221760_at	MAN1A1	mannosidase, alpha, class 1A, member 1	-0.479503	0.0149648
1557765_at	LINC01021	long intergenic non-protein coding RNA 1021	-0.479185	0.0813261
243940_at	TSHZ2	teashirt zinc finger homeobox 2	-0.478906	0.0242388
1552291_at	PIGX	phosphatidylinositol glycan anchor biosynthesis, class X	-0.478826	0.0136324
235899_at	CA13 /// LOC100507258	carbonic anhydrase XIII /// uncharacterized LOC100507258	-0.478447	0.000814514
210817_s_at	CALCOCO2	calcium binding and coiled-coil domain 2	-0.477936	0.00594445
203865_s_at	ADARB1	adenosine deaminase, RNA-specific, B1	-0.477695	0.00477513
217010_s_at	CDC25C	cell division cycle 25C	-0.477677	0.00065751
1556209_at	CLEC2B	C-type lectin domain family 2, member B	-0.477592	0.00641577
212061_at	U2SURP	U2 snRNP-associated SURP domain containing	-0.477411	0.000978393
239635_at	RBM14	RNA binding motif protein 14	-0.477022	0.0298325
229397_s_at	ARHGAP35	Rho GTPase activating protein 35	-0.476949	0.00878104
212528_at	DESI1	desumoylating isopeptidase 1	-0.476881	0.000756925
244030_at	STYX	serine/threonine/tyrosine interacting protein	-0.476747	0.024137
225145_at	NCOA5	nuclear receptor coactivator 5	-0.476173	0.00126251
207855_s_at	CLCC1	chloride channel CLIC-like 1	-0.475995	0.00998138
1559590_at	CHDH	choline dehydrogenase	-0.47599	0.00221142
228777_at	KBTBD3	kelch repeat and BTB (POZ) domain containing 3	-0.475898	0.00465177
1554501_at	TSC22D4	TSC22 domain family, member 4	-0.475768	0.0128693
220201_at	RC3H2	ring finger and CCCH-type domains 2	-0.475762	0.00080891
200642_at	SOD1	superoxide dismutase 1, soluble	-0.475585	0.000657126
207031_at	NKX3-2	NK3 homeobox 2	-0.47528	0.0145043
214720_x_at	2017-09-10	septin 10	-0.475217	0.00113255
236248_x_at	TADA2B	transcriptional adaptor 2B	-0.475109	0.00596966
240570_at	INADL	InaD-like (Drosophila)	-0.474969	0.00405739
218394_at	ROGDI	rogdi homolog (Drosophila)	-0.474923	0.0103308
209685_s_at	PRKCB	protein kinase C, beta	-0.474897	0.0136288
201491_at	AHSA1	AHA1, activator of heat shock 90kDa protein ATPase homolog 1 (yeast)	-0.474698	0.000919355
201869_s_at	TBL1X	transducin (beta)-like 1X-linked	-0.474592	0.00416466
1555326_a_at	ADAM9	ADAM metallopeptidase domain 9	-0.473977	0.000680814
213761_at	MDM1	Mdm1 nuclear protein homolog (mouse)	-0.473688	0.0197179
209481_at	SNRK	SNF related kinase	-0.473306	0.00211687
232983_s_at	SERGEF	secretion regulating guanine nucleotide exchange factor	-0.473121	0.00117848
202201_at	BLVRB	biliverdin reductase B (flavin reductase (NADPH))	-0.473063	0.0486109
223638_at	NBPF3	neuroblastoma breakpoint family, member 3	-0.472941	0.0086396
223395_at	ABI3BP	ABI family, member 3 (NESH) binding protein	-0.472829	0.033954
223312_at	PRADC1	protease-associated domain containing 1	-0.472763	0.00068438
233364_s_at	AK021804	Homo sapiens cDNA FLJ11742 fis, clone HEMBA1005508.	-0.472414	0.00734888
201774_s_at	NCAPD2	non-SMC condensin I complex, subunit D2	-0.472308	0.00393918
1553691_at	B3GALNT2	beta-1,3-N-acetylgalactosaminyltransferase 2	-0.472194	0.0244904
208047_s_at	NAB1	NGFI-A binding protein 1 (EGR1 binding protein 1)	-0.472154	0.011278
230927_at	CTD-3025N20.3	---	-0.472053	0.00307251
1555253_at	COL25A1	collagen, type XXV, alpha 1	-0.472007	0.00773919
241367_at	TEX19	testis expressed 19	-0.471742	0.00441029
213880_at	LGR5	leucine-rich repeat containing G protein-coupled receptor 5	-0.471472	0.0871077
201132_at	HNRNPH2 /// RPL36A-HNRNPH2	heterogeneous nuclear ribonucleoprotein H2 (H') /// RPL36A-HNRNPH2 readthrough	-0.471458	0.00193388
201954_at	ARPC1B	actin related protein 2/3 complex, subunit 1B, 41kDa	-0.471428	0.000959714
214163_at	HSPB11	heat shock protein family B (small), member 11	-0.471302	0.00975011
223746_at	STK4	serine/threonine kinase 4	-0.47119	0.0202056
213227_at	PGRMC2	progesterone receptor membrane component 2	-0.47117	0.00251736
228987_at	FAM49B	family with sequence similarity 49, member B	-0.470937	0.0115702
235571_at	MIR34A	microRNA 34a	-0.470588	0.0427253
1567213_at	PNN	pinin, desmosome associated protein	-0.470573	0.00989787
209050_s_at	RALGDS	ral guanine nucleotide dissociation stimulator	-0.470477	0.0015491
228530_at	MZT1	mitotic spindle organizing protein 1	-0.470477	0.000830617
203642_s_at	COBLL1	cordon-bleu WH2 repeat protein-like 1	-0.470464	0.00291101
205111_s_at	PLCE1	phospholipase C, epsilon 1	-0.47039	0.029853
205238_at	TRMT2B	tRNA methyltransferase 2 homolog B (S. cerevisiae)	-0.470259	0.000651937
242336_at	GSK3B	glycogen synthase kinase 3 beta	-0.470252	0.0089844
218168_s_at	ADCK3	aarF domain containing kinase 3	-0.470251	0.00758606
235573_at	HSPH1	heat shock 105kDa/110kDa protein 1	-0.470239	0.0732336
219416_at	SCARA3	scavenger receptor class A, member 3	-0.470195	0.00216547
214783_s_at	ANXA11	annexin A11	-0.470104	0.000512485
201403_s_at	MGST3	microsomal glutathione S-transferase 3	-0.469816	0.0110584
239154_at	RP11-212P7.2	---	-0.469727	0.0180519
205770_at	GSR	glutathione reductase	-0.469553	0.001676
235143_at	SLC10A7	solute carrier family 10, member 7	-0.469481	0.0081061
224974_at	SUDS3	suppressor of defective silencing 3 homolog (S. cerevisiae)	-0.469309	0.0180366
221096_s_at	TMCO6	transmembrane and coiled-coil domains 6	-0.469226	0.00602406
242754_at	LOC101559451	uncharacterized LOC101559451	-0.468865	0.00259262
1555858_at	THUMPD3-AS1	THUMPD3 antisense RNA 1	-0.468813	0.0695274
208759_at	NCSTN	nicastrin	-0.468399	0.000866466
214595_at	KCNG1	potassium voltage-gated channel, subfamily G, member 1	-0.468394	0.0096552
221249_s_at	FAM117A	family with sequence similarity 117, member A	-0.468283	0.017903
219202_at	RHBDF2	rhomboid 5 homolog 2 (Drosophila)	-0.467563	0.00110002
203528_at	SEMA4D	sema domain, immunoglobulin domain (Ig), transmembrane domain (TM) and short cytoplasmic domain, (semaphorin) 4D	-0.467375	0.00124396
211987_at	TOP2B	topoisomerase (DNA) II beta 180kDa	-0.467111	0.000949124
1557921_s_at	LOC100506498	uncharacterized LOC100506498	-0.466848	0.0161757
219256_s_at	SH3TC1	SH3 domain and tetratricopeptide repeats 1	-0.466688	0.00491016
217419_x_at	AGRN	agrin	-0.466606	0.00633523
200676_s_at	UBE2L3	ubiquitin-conjugating enzyme E2L 3	-0.466595	0.0012531
211666_x_at	RNU86 /// RPL3 /// SNORD83B	RNA, U86 small nucleolar /// ribosomal protein L3 /// small nucleolar RNA, C/D box 83B	-0.466586	0.00126277
201818_at	LPCAT1	lysophosphatidylcholine acyltransferase 1	-0.466565	0.00143422
215011_at	SNHG3 /// SNORA73A	small nucleolar RNA host gene 3 (non-protein coding) /// small nucleolar RNA, H/ACA box 73A	-0.466285	0.0774981
37152_at	PPARD	peroxisome proliferator-activated receptor delta	-0.466271	0.00092658
226251_at	ASXL2	additional sex combs like transcriptional regulator 2	-0.466245	0.00480855
242389_at	LUC7L3	LUC7-like 3 (S. cerevisiae)	-0.465959	0.0171225
201364_s_at	OAZ2	ornithine decarboxylase antizyme 2	-0.465881	0.00121184
209068_at	HNRNPDL	heterogeneous nuclear ribonucleoprotein D-like	-0.465797	0.000736269
243611_at	MICALCL	MICAL C-terminal like	-0.465657	0.000873581
201900_s_at	AKR1A1	aldo-keto reductase family 1, member A1 (aldehyde reductase)	-0.465632	0.00250744
224973_at	FAM46A	family with sequence similarity 46, member A	-0.465502	0.0053738
222236_s_at	ASAP3	ArfGAP with SH3 domain, ankyrin repeat and PH domain 3	-0.465463	0.00186214
37950_at	PREP	prolyl endopeptidase	-0.465403	0.00111568
1562830_at	METTL15	methyltransferase like 15	-0.465233	0.000555817
218865_at	2017-03-01	mitochondrial amidoxime reducing component 1	-0.465164	0.0164237
203911_at	RAP1GAP	RAP1 GTPase activating protein	-0.464362	0.00373379
215224_at	SNORA21	small nucleolar RNA, H/ACA box 21	-0.463949	0.0435279
217707_x_at	SMARCA2	SWI/SNF related, matrix associated, actin dependent regulator of chromatin, subfamily a, member 2	-0.463844	0.170379
203414_at	MMD	monocyte to macrophage differentiation-associated	-0.463602	0.0017362
222714_s_at	LACTB2	lactamase, beta 2	-0.463599	0.00140329
218180_s_at	EPS8L2	EPS8-like 2	-0.463562	0.000935443
219957_at	RUFY2	RUN and FYVE domain containing 2	-0.463554	0.0210464
241905_at	PIK3C2A	phosphatidylinositol-4-phosphate 3-kinase, catalytic subunit type 2 alpha	-0.463499	0.00276663
1554522_at	CNNM2	cyclin M2	-0.463145	0.00590552
208506_at	HIST1H3F	histone cluster 1, H3f	-0.463019	0.0015554
227385_at	PPAPDC2	phosphatidic acid phosphatase type 2 domain containing 2	-0.462765	0.00235699
204476_s_at	PC	pyruvate carboxylase	-0.462702	0.0133578
213822_s_at	UBE3B	ubiquitin protein ligase E3B	-0.462492	0.00269196
217748_at	ADIPOR1	adiponectin receptor 1	-0.462279	0.00158743
222476_at	CNOT6	CCR4-NOT transcription complex, subunit 6	-0.462031	0.000915776
227745_at	RNF139-AS1	RNF139 antisense RNA 1 (head to head)	-0.461924	0.00812757
202481_at	DHRS3	dehydrogenase/reductase (SDR family) member 3	-0.461518	0.109966
202762_at	ROCK2	Rho-associated, coiled-coil containing protein kinase 2	-0.461309	0.00178232
219567_s_at	EXO5	exonuclease 5	-0.461228	0.00452344
238903_at	UBXN2B	UBX domain protein 2B	-0.460912	0.00283022
238437_at	ZNF805	zinc finger protein 805	-0.460858	0.0114429
221656_s_at	ARHGEF10L	Rho guanine nucleotide exchange factor (GEF) 10-like	-0.460831	0.000980452
218217_at	SCPEP1	serine carboxypeptidase 1	-0.46052	0.00295982
208899_x_at	ATP6V1D	ATPase, H+ transporting, lysosomal 34kDa, V1 subunit D	-0.460365	0.00146296
201968_s_at	PGM1	phosphoglucomutase 1	-0.460148	0.00231488
229385_s_at	TINCR	tissue differentiation-inducing non-protein coding RNA	-0.460076	0.0247996
239041_at	HIST1H2AK	histone cluster 1, H2ak	-0.459191	0.00068672
236165_at	MSL3	male-specific lethal 3 homolog (Drosophila)	-0.459155	0.00894398
1554010_at	NDST1	N-deacetylase/N-sulfotransferase (heparan glucosaminyl) 1	-0.459105	0.00157876
226432_at	ETNK1	ethanolamine kinase 1	-0.45904	0.0526605
219164_s_at	ATG2B	autophagy related 2B	-0.458965	0.00909275
222478_at	VPS36	vacuolar protein sorting 36 homolog (S. cerevisiae)	-0.458757	0.00259014
232629_at	PROK2	prokineticin 2	-0.458531	0.0392631
223712_at	PCBD2	pterin-4 alpha-carbinolamine dehydratase/dimerization cofactor of hepatocyte nuclear factor 1 alpha (TCF1) 2	-0.45846	0.00534451
205947_s_at	VIPR2	vasoactive intestinal peptide receptor 2	-0.458252	0.069522
206052_s_at	SLBP	stem-loop binding protein	-0.458191	0.00123395
230363_s_at	INPP5F	inositol polyphosphate-5-phosphatase F	-0.458073	0.00564014
209285_s_at	FAM208A	family with sequence similarity 208, member A	-0.457986	0.00191806
209992_at	PFKFB2	6-phosphofructo-2-kinase/fructose-2,6-biphosphatase 2	-0.457885	0.00654622
205052_at	AUH	AU RNA binding protein/enoyl-CoA hydratase	-0.457701	0.000951959
204785_x_at	IFNAR2	interferon (alpha, beta and omega) receptor 2	-0.45698	0.00194286
200598_s_at	HSP90B1 /// MIR3652	heat shock protein 90kDa beta (Grp94), member 1 /// microRNA 3652	-0.456965	0.00124088
232279_at	JADE2	jade family PHD finger 2	-0.45657	0.00592437
218450_at	HEBP1	heme binding protein 1	-0.456342	0.00121264
231872_at	LRRCC1	leucine rich repeat and coiled-coil centrosomal protein 1	-0.456216	0.000680269
239425_at	DCUN1D5	DCN1, defective in cullin neddylation 1, domain containing 5	-0.456199	0.0449747
212333_at	FAM98A	family with sequence similarity 98, member A	-0.456141	0.00439659
212331_at	RBL2	retinoblastoma-like 2	-0.455834	0.00180078
226077_at	RNF145	ring finger protein 145	-0.45547	0.0067592
204759_at	RCBTB2	regulator of chromosome condensation (RCC1) and BTB (POZ) domain containing protein 2	-0.455452	0.00261137
219298_at	ECHDC3	enoyl CoA hydratase domain containing 3	-0.455095	0.0442045
230337_at	SOS1	son of sevenless homolog 1 (Drosophila)	-0.454779	0.0273812
201935_s_at	EIF4G3	eukaryotic translation initiation factor 4 gamma, 3	-0.454708	0.00363639
228653_at	SAMD5	sterile alpha motif domain containing 5	-0.454422	0.0161087
227319_at	KLHL36	kelch-like family member 36	-0.454225	0.00130149
212847_at	FUBP1	far upstream element (FUSE) binding protein 1	-0.454189	0.0601604
228008_at	ARID3A	AT rich interactive domain 3A (BRIGHT-like)	-0.454169	0.00166448
232197_x_at	ARSB	arylsulfatase B	-0.45413	0.0158269
209519_at	NCBP1	nuclear cap binding protein subunit 1, 80kDa	-0.454106	0.00428557
204176_at	KLHL20	kelch-like family member 20	-0.453982	0.00507485
210458_s_at	TANK	TRAF family member-associated NFKB activator	-0.453949	0.00309329
209522_s_at	CRAT	carnitine O-acetyltransferase	-0.453908	0.00357139
212328_at	LIMCH1	LIM and calponin homology domains 1	-0.453885	0.000786741
229022_at	ZFX	zinc finger protein, X-linked	-0.453853	0.00298792
203578_s_at	SLC7A6	solute carrier family 7 (amino acid transporter light chain, y+L system), member 6	-0.453759	0.00850785
202444_s_at	ERLIN1	ER lipid raft associated 1	-0.453539	0.00735484
235230_at	PLCXD2	phosphatidylinositol-specific phospholipase C, X domain containing 2	-0.453529	0.0585207
213523_at	CCNE1	cyclin E1	-0.453525	0.00145731
238013_at	PLEKHA2	pleckstrin homology domain containing, family A (phosphoinositide binding specific) member 2	-0.453257	0.161832
242592_at	GPR137C	G protein-coupled receptor 137C	-0.452784	0.0504556
238778_at	MPP7	membrane protein, palmitoylated 7 (MAGUK p55 subfamily member 7)	-0.452727	0.00847489
1555854_at	AKR1C1 /// AKR1C2 /// LOC101930400	aldo-keto reductase family 1, member C1 /// aldo-keto reductase family 1, member C2 /// aldo-keto reductase family 1 member C2-like	-0.452373	0.106784
243338_at	CSNK1A1	casein kinase 1, alpha 1	-0.452351	0.00465431
1557567_a_at	LOC100507634	uncharacterized LOC100507634	-0.452017	0.00150662
222653_at	PNPO	pyridoxamine 5'-phosphate oxidase	-0.452016	0.0139591
229366_at	RP11-97C16.1	---	-0.451674	0.00592083
1566557_at	BAIAP2-AS1	BAIAP2 antisense RNA 1 (head to head)	-0.451443	0.06344
226423_at	PAQR8	progestin and adipoQ receptor family member VIII	-0.451169	0.00281242
218725_at	SLC25A22	solute carrier family 25 (mitochondrial carrier: glutamate), member 22	-0.451076	0.00145671
226994_at	DNAJA2	DnaJ (Hsp40) homolog, subfamily A, member 2	-0.451046	0.0198072
228762_at	LFNG	LFNG O-fucosylpeptide 3-beta-N-acetylglucosaminyltransferase	-0.450649	0.00256461
1555131_a_at	PER3	period circadian clock 3	-0.450624	0.0038536
1558782_a_at	NFYC-AS1	NFYC antisense RNA 1	-0.450444	0.0354283
220181_x_at	SLC30A5	solute carrier family 30 (zinc transporter), member 5	-0.450366	0.00538473
212686_at	PPM1H	protein phosphatase, Mg2+/Mn2+ dependent, 1H	-0.450345	0.00983536
210778_s_at	MIR4800 /// MXD4	microRNA 4800 /// MAX dimerization protein 4	-0.450285	0.00332798
208782_at	FSTL1	follistatin-like 1	-0.450145	0.0843529
224352_s_at	CFL2	cofilin 2 (muscle)	-0.450041	0.00133042
1565483_at	EGFR	epidermal growth factor receptor	-0.449786	0.0225525
224859_at	CD276	CD276 molecule	-0.44967	0.000867227
212169_at	FKBP9	FK506 binding protein 9, 63 kDa	-0.449604	0.0020539
230229_at	DLG1	discs, large homolog 1 (Drosophila)	-0.449573	0.0420262
215717_s_at	FBN2	fibrillin 2	-0.449572	0.0438437
218854_at	DSE	dermatan sulfate epimerase	-0.449383	0.00320221
203164_at	SLC33A1	solute carrier family 33 (acetyl-CoA transporter), member 1	-0.449315	0.00307157
214632_at	NRP2	neuropilin 2	-0.449289	0.0125407
203303_at	DYNLT3	dynein, light chain, Tctex-type 3	-0.449145	0.00103612
226384_at	PPAPDC1B	phosphatidic acid phosphatase type 2 domain containing 1B	-0.449125	0.0113071
236150_at	HYKK	hydroxylysine kinase	-0.449072	0.0245845
229589_x_at	BIVM	basic, immunoglobulin-like variable motif containing	-0.448839	0.00852479
203665_at	HMOX1	heme oxygenase (decycling) 1	-0.448481	0.0725774
202830_s_at	SLC37A4	solute carrier family 37 (glucose-6-phosphate transporter), member 4	-0.448402	0.00114119
1560354_at	CTD-2083E4.4	---	-0.44838	0.0101957
226925_at	PXYLP1	2-phosphoxylose phosphatase 1	-0.44805	0.0290005
230933_at	DSTN	destrin (actin depolymerizing factor)	-0.447969	0.039307
233106_at	FRMD6-AS1	FRMD6 antisense RNA 1	-0.447829	0.0242017
205773_at	CPEB3	cytoplasmic polyadenylation element binding protein 3	-0.447779	0.00278116
226519_s_at	PHYKPL	5-phosphohydroxy-L-lysine phospho-lyase	-0.44754	0.0108042
229444_at	LOC101929243	uncharacterized LOC101929243	-0.447524	0.00105106
228863_at	PCDH17	protocadherin 17	-0.4475	0.0264637
207069_s_at	SMAD6	SMAD family member 6	-0.447465	0.0835014
230060_at	CDCA7	cell division cycle associated 7	-0.447442	0.0072412
1554057_at	ASH1L-AS1	ASH1L antisense RNA 1	-0.446969	0.0096209
226936_at	CENPW	centromere protein W	-0.446854	0.00515523
224862_at	GNAQ	guanine nucleotide binding protein (G protein), q polypeptide	-0.446842	0.0184077
1558515_at	FTX	FTX transcript, XIST regulator (non-protein coding)	-0.446707	0.0362419
216609_at	TXN	thioredoxin	-0.446705	0.00297877
227025_at	PPHLN1	periphilin 1	-0.446695	0.00353106
201178_at	FBXO7	F-box protein 7	-0.446434	0.00106469
225406_at	TWSG1	twisted gastrulation BMP signaling modulator 1	-0.446173	0.00662647
235964_x_at	SAMHD1	SAM domain and HD domain 1	-0.44617	0.00413756
211935_at	ARL6IP1	ADP-ribosylation factor-like 6 interacting protein 1	-0.446158	0.00144044
215785_s_at	CYFIP2	cytoplasmic FMR1 interacting protein 2	-0.446131	0.108553
205055_at	ITGAE	integrin, alpha E (antigen CD103, human mucosal lymphocyte antigen 1; alpha polypeptide)	-0.445929	0.00476274
1566079_at	RPS16P5	ribosomal protein S16 pseudogene 5	-0.445862	0.00575812
209034_at	PNRC1	proline-rich nuclear receptor coactivator 1	-0.445824	0.00588442
218513_at	TMA16	translation machinery associated 16 homolog (S. cerevisiae)	-0.445822	0.0536934
1553313_s_at	SLC5A3	solute carrier family 5 (sodium/myo-inositol cotransporter), member 3	-0.445588	0.0554778
221203_s_at	YEATS2	YEATS domain containing 2	-0.445273	0.00424044
1552811_at	WFIKKN1	WAP, follistatin/kazal, immunoglobulin, kunitz and netrin domain containing 1	-0.445234	0.00757561
221139_s_at	CSAD	cysteine sulfinic acid decarboxylase	-0.44514	0.0558998
205414_s_at	ARHGAP44	Rho GTPase activating protein 44	-0.44503	0.0058558
225541_at	RPL22L1	ribosomal protein L22-like 1	-0.444708	0.00176611
222833_at	LPCAT2	lysophosphatidylcholine acyltransferase 2	-0.444297	0.0334012
201847_at	LIPA	lipase A, lysosomal acid, cholesterol esterase	-0.444158	0.00227979
1556336_at	LOC101928747 /// RBMX /// SNORD61	uncharacterized LOC101928747 /// RNA binding motif protein, X-linked /// small nucleolar RNA, C/D box 61	-0.444047	0.00564402
224784_at	MLLT6	myeloid/lymphoid or mixed-lineage leukemia (trithorax homolog, Drosophila); translocated to, 6	-0.443895	0.00129068
218493_at	SNRNP25	small nuclear ribonucleoprotein 25kDa (U11/U12)	-0.44372	0.00481447
201985_at	KIAA0196	KIAA0196	-0.44368	0.00138487
209037_s_at	EHD1	EH-domain containing 1	-0.44367	0.0306902
208632_at	RNF10	ring finger protein 10	-0.443589	0.0016991
201576_s_at	GLB1 /// TMPPE	galactosidase, beta 1 /// transmembrane protein with metallophosphoesterase domain	-0.443542	0.00278902
215018_at	KIAA1731	KIAA1731	-0.44354	0.00420872
240578_at	LINC00836	long intergenic non-protein coding RNA 836	-0.443418	0.0257693
37433_at	PIAS2	protein inhibitor of activated STAT, 2	-0.44307	0.0124849
218487_at	ALAD	aminolevulinate dehydratase	-0.442981	0.00604333
213547_at	CAND2	cullin-associated and neddylation-dissociated 2 (putative)	-0.44292	0.0584951
64408_s_at	CALML4	calmodulin-like 4	-0.442852	0.00396756
203481_at	FAM178A	family with sequence similarity 178, member A	-0.442783	0.0342667
238662_at	DPH6	diphthamine biosynthesis 6	-0.442763	0.00383469
214850_at	SMA4	glucuronidase, beta pseudogene	-0.442747	0.00165385
225129_at	CPNE2	copine II	-0.442643	0.000961837
207839_s_at	TMEM8B	transmembrane protein 8B	-0.442509	0.00300718
236267_at	ZNF346	zinc finger protein 346	-0.442508	0.00662071
228084_at	PLA2G12A	phospholipase A2, group XIIA	-0.44246	0.00298233
217595_at	GSPT1	G1 to S phase transition 1	-0.44237	0.00419377
203880_at	COX17 /// POPDC2	COX17 cytochrome c oxidase copper chaperone /// popeye domain containing 2	-0.442049	0.00126746
1562012_at	LOC100506730	uncharacterized LOC100506730	-0.442017	0.0278782
231534_at	CDK1	cyclin-dependent kinase 1	-0.441945	0.00194879
234106_s_at	FLYWCH1	FLYWCH-type zinc finger 1	-0.441822	0.0062726
239799_at	LINC00476	long intergenic non-protein coding RNA 476	-0.441638	0.0208958
211665_s_at	SOS2	son of sevenless homolog 2 (Drosophila)	-0.441604	0.0107948
224525_s_at	OLA1	Obg-like ATPase 1	-0.441511	0.021251
226301_at	SLC18B1	solute carrier family 18, subfamily B, member 1	-0.441417	0.0071891
1557545_s_at	RNF165	ring finger protein 165	-0.441324	0.00681361
226456_at	RMI2	RecQ mediated genome instability 2	-0.441299	0.0163055
218403_at	TRIAP1	TP53 regulated inhibitor of apoptosis 1	-0.44102	0.0176915
1555487_a_at	ACTR3B	ARP3 actin-related protein 3 homolog B (yeast)	-0.441017	0.00143168
225643_at	MAPK1IP1L	mitogen-activated protein kinase 1 interacting protein 1-like	-0.440681	0.00152728
228559_at	CENPN	centromere protein N	-0.440677	0.00560674
232633_at	XRCC5	X-ray repair complementing defective repair in Chinese hamster cells 5 (double-strand-break rejoining)	-0.440141	0.038063
228308_at	FKBP11	FK506 binding protein 11, 19 kDa	-0.43981	0.0015584
209240_at	OGT	O-linked N-acetylglucosamine (GlcNAc) transferase	-0.439747	0.00830777
1569418_at	LINC00682	long intergenic non-protein coding RNA 682	-0.439707	0.00244693
213931_at	ID2 /// ID2B	inhibitor of DNA binding 2, dominant negative helix-loop-helix protein /// inhibitor of DNA binding 2B, dominant negative helix-loop-helix protein (pseudogene)	-0.439561	0.064525
217253_at	SH3BP2	SH3-domain binding protein 2	-0.439519	0.00750402
208527_x_at	HIST1H2BE	histone cluster 1, H2be	-0.439425	0.00246663
224821_at	ABHD14B	abhydrolase domain containing 14B	-0.439355	0.000771341
228654_at	SPIN4	spindlin family, member 4	-0.439215	0.0446078
203229_s_at	CLK2	CDC-like kinase 2	-0.439107	0.0165723
1561820_at	SCN8A	sodium channel, voltage gated, type VIII, alpha subunit	-0.43885	0.0415469
218019_s_at	PDXK	pyridoxal (pyridoxine, vitamin B6) kinase	-0.43875	0.00136864
218458_at	GMCL1	germ cell-less, spermatogenesis associated 1	-0.438691	0.00444903
232152_at	CEP57L1	centrosomal protein 57kDa-like 1	-0.438599	0.00378762
213173_at	PCNX	pecanex homolog (Drosophila)	-0.438431	0.00576737
218789_s_at	C11orf71	chromosome 11 open reading frame 71	-0.438294	0.00327752
202866_at	DNAJB12	DnaJ (Hsp40) homolog, subfamily B, member 12	-0.438257	0.000925304
217922_at	MAN1A2	mannosidase, alpha, class 1A, member 2	-0.438094	0.00088383
242096_at	RP11-365H22.2	---	-0.438094	0.00205769
219008_at	C2orf43	chromosome 2 open reading frame 43	-0.438026	0.00560325
218845_at	DUSP22	dual specificity phosphatase 22	-0.438025	0.00326572
211602_s_at	TRPC1	transient receptor potential cation channel, subfamily C, member 1	-0.437755	0.00208346
1559039_at	DHX36	DEAH (Asp-Glu-Ala-His) box polypeptide 36	-0.437629	0.0191075
242157_at	CHD9	chromodomain helicase DNA binding protein 9	-0.43756	0.0199078
218130_at	C17orf62	chromosome 17 open reading frame 62	-0.437465	0.00395328
230750_at	BAG2	BCL2-associated athanogene 2	-0.437258	0.0187992
218076_s_at	ARHGAP17	Rho GTPase activating protein 17	-0.437223	0.00107858
206953_s_at	LOC101927458 /// LPHN2	uncharacterized LOC101927458 /// latrophilin 2	-0.436933	0.00459033
231953_at	BPTF	bromodomain PHD finger transcription factor	-0.436931	0.0160044
243704_at	GPATCH2	G patch domain containing 2	-0.436881	0.00889103
206238_s_at	YAF2	YY1 associated factor 2	-0.436843	0.00114697
220327_at	VGLL3	vestigial-like family member 3	-0.436742	0.0133901
1569973_at	BC015774 /// SEPT7P2	Homo sapiens cDNA FLJ31470 fis, clone NT2NE2001432. /// septin 7 pseudogene 2	-0.43663	0.00371431
223646_s_at	TXLNGY	taxilin gamma pseudogene, Y-linked	-0.436626	0.00731321
204430_s_at	SLC2A5	solute carrier family 2 (facilitated glucose/fructose transporter), member 5	-0.436617	0.0433747
224495_at	TMEM107	transmembrane protein 107	-0.436474	0.018771
1552579_a_at	ADAM21	ADAM metallopeptidase domain 21	-0.43614	0.00969977
217383_at	PGK1	phosphoglycerate kinase 1	-0.43605	0.00460671
219479_at	KDELC1	KDEL (Lys-Asp-Glu-Leu) containing 1	-0.435942	0.00171451
204817_at	ESPL1	extra spindle pole bodies homolog 1 (S. cerevisiae)	-0.435538	0.00209916
203635_at	DSCR3	Down syndrome critical region gene 3	-0.435432	0.00195799
1552278_a_at	SLC46A1	solute carrier family 46 (folate transporter), member 1	-0.435403	0.00247052
201413_at	HSD17B4	hydroxysteroid (17-beta) dehydrogenase 4	-0.435398	0.000976319
221522_at	ANKRD27	ankyrin repeat domain 27 (VPS9 domain)	-0.43535	0.00756711
214211_at	FTH1	ferritin, heavy polypeptide 1	-0.435052	0.00289722
208082_x_at	MKRN4P /// MKRN4P	--- /// makorin ring finger protein 4, pseudogene	-0.434975	0.00495623
222482_at	SSBP3	single stranded DNA binding protein 3	-0.434956	0.00272035
203123_s_at	SLC11A2	solute carrier family 11 (proton-coupled divalent metal ion transporter), member 2	-0.434951	0.0525882
205726_at	DIAPH2	diaphanous-related formin 2	-0.434912	0.00210416
222196_at	LOC389906	zinc finger protein 839 pseudogene	-0.434856	0.0143927
209055_s_at	CDC5L	cell division cycle 5-like	-0.434835	0.00252152
219401_at	XYLT2	xylosyltransferase II	-0.434816	0.0114838
235667_at	USP46-AS1	USP46 antisense RNA 1	-0.434795	0.0307397
205673_s_at	ASB9	ankyrin repeat and SOCS box containing 9	-0.434766	0.0345577
218371_s_at	PSPC1	paraspeckle component 1	-0.434689	0.0149547
213648_at	EXOSC7	exosome component 7	-0.434615	0.00304637
204554_at	PPP1R3D	protein phosphatase 1, regulatory subunit 3D	-0.434395	0.0431048
235203_at	RP11-498C9.15	---	-0.433754	0.0209949
213309_at	PLCL2	phospholipase C-like 2	-0.433586	0.0133566
230847_at	WRNIP1	Werner helicase interacting protein 1	-0.433541	0.00421993
223211_at	HACL1	2-hydroxyacyl-CoA lyase 1	-0.433453	0.00621149
1552708_a_at	DUSP19	dual specificity phosphatase 19	-0.433363	0.00181589
222629_at	REV1	REV1, polymerase (DNA directed)	-0.433278	0.0148455
205354_at	GAMT	guanidinoacetate N-methyltransferase	-0.433253	0.0159511
221954_at	OSER1	oxidative stress responsive serine-rich 1	-0.433011	0.00998898
243570_at	SPCS2	signal peptidase complex subunit 2 homolog (S. cerevisiae)	-0.432957	0.0132294
215509_s_at	BUB1	BUB1 mitotic checkpoint serine/threonine kinase	-0.432621	0.00653771
1559128_at	HSDL2	hydroxysteroid dehydrogenase like 2	-0.432618	0.0023069
232180_at	UGP2	UDP-glucose pyrophosphorylase 2	-0.432502	0.0025678
223214_s_at	ZHX1	zinc fingers and homeoboxes 1	-0.432379	0.00344452
214048_at	MBD4	methyl-CpG binding domain protein 4	-0.432268	0.0402504
217599_s_at	MDFIC	MyoD family inhibitor domain containing	-0.432178	0.102721
200864_s_at	RAB11A	RAB11A, member RAS oncogene family	-0.431253	0.00406998
218688_at	DAK	dihydroxyacetone kinase 2 homolog (S. cerevisiae)	-0.431118	0.00836647
1556414_at	LINC00515	long intergenic non-protein coding RNA 515	-0.431067	0.00348556
241343_at	RNASEH1	ribonuclease H1	-0.430961	0.00362887
228882_at	TUB	tubby bipartite transcription factor	-0.430795	0.239886
208955_at	DUT	deoxyuridine triphosphatase	-0.430701	0.0167253
220232_at	SCD5	stearoyl-CoA desaturase 5	-0.430567	0.0334497
224560_at	TIMP2	TIMP metallopeptidase inhibitor 2	-0.430326	0.00405274
241808_at	ZC2HC1A	zinc finger, C2HC-type containing 1A	-0.430144	0.0556988
229833_at	LOC100506713	uncharacterized LOC100506713	-0.430139	0.00355383
226026_at	DIRC2	disrupted in renal carcinoma 2	-0.430105	0.00191628
53202_at	C7orf25 /// PSMA2	chromosome 7 open reading frame 25 /// proteasome (prosome, macropain) subunit, alpha type, 2	-0.430064	0.00729805
235065_at	GAREM	GRB2 associated, regulator of MAPK1	-0.429751	0.0158546
213111_at	PIKFYVE	phosphoinositide kinase, FYVE finger containing	-0.42941	0.0043616
238155_at	RP11-140I16.3	---	-0.428666	0.00970478
225950_at	SAMD8	sterile alpha motif domain containing 8	-0.428219	0.0164527
1553971_a_at	GATS	GATS, stromal antigen 3 opposite strand	-0.428065	0.00275252
221825_at	ANGEL2	angel homolog 2 (Drosophila)	-0.427959	0.00129594
225652_at	FARP2	FERM, RhoGEF and pleckstrin domain protein 2	-0.427495	0.00076984
1554026_a_at	MYO10	myosin X	-0.427445	0.0172675
232230_at	LINC00263	long intergenic non-protein coding RNA 263	-0.426847	0.00381552
223748_at	SLC4A11	solute carrier family 4, sodium borate transporter, member 11	-0.426814	0.00471338
36553_at	ASMTL	acetylserotonin O-methyltransferase-like	-0.426632	0.00948657
232004_at	HNRNPR	heterogeneous nuclear ribonucleoprotein R	-0.426467	0.015905
225798_at	JAZF1	JAZF zinc finger 1	-0.426412	0.00219248
218664_at	MECR	mitochondrial trans-2-enoyl-CoA reductase	-0.426293	0.00189335
218667_at	PJA1	praja ring finger 1, E3 ubiquitin protein ligase	-0.425834	0.00110119
235798_at	TMEM170B	transmembrane protein 170B	-0.425774	0.0610864
223092_at	ANKH	ANKH inorganic pyrophosphate transport regulator	-0.42577	0.00241176
229529_at	TCF21	transcription factor 21	-0.425624	0.0111351
215667_x_at	PMS2P5 /// PMS2P9	postmeiotic segregation increased 2 pseudogene 5 /// postmeiotic segregation increased 2 pseudogene 9	-0.425548	0.00186744
238753_at	NCS1	neuronal calcium sensor 1	-0.425532	0.00477428
219349_s_at	EXOC2	exocyst complex component 2	-0.425428	0.00514454
214658_at	TMED7 /// TMED7-TICAM2	transmembrane emp24 protein transport domain containing 7 /// TMED7-TICAM2 readthrough	-0.425422	0.0468997
1560172_at	INTS10	integrator complex subunit 10	-0.425249	0.0239954
204820_s_at	BTN3A2 /// BTN3A3	butyrophilin, subfamily 3, member A2 /// butyrophilin, subfamily 3, member A3	-0.425165	0.0145862
225704_at	FBRSL1	fibrosin-like 1	-0.42493	0.00408816
[truncated: 21,517 more rows]
